# Supplementary material for: Integrated analysis of the DNA methylome and RNA transcriptome during the development of skeletal muscle in Duroc pigs
Source: BMC Genomics. 2024 May 22;25:504. doi: 10.1186/s12864-024-10404-0 (PMC11110227; doi:10.1186/s12864-024-10404-0)
Supplement: Supplementary file 1 — Supplementary Material 1. [file 12864_2024_10404_MOESM1_ESM.zip › Supplementary Table 1.xls]

## Sheet: L-VS-H.CG.filter
Detailed information on the differentially methylated regions (DMRs) in the two comparison groups.
chr	start	end	strand	pvalue	meth.diff
1	114301	114500	*	8.93421e-12	-17.985
1	114401	114600	*	1.05049e-17	-26.201
1	175501	175700	*	4.77769e-08	16.9376
1	353801	354000	*	1.71388e-05	16.166
1	424601	424800	*	8.28128e-08	17.9476
1	474001	474200	*	7.90388e-06	-19.7971
1	706501	706700	*	2.48739e-05	16.3451
1	706601	706800	*	1.9549e-06	17.4625
1	707001	707200	*	1.21516e-06	16.1364
1	748001	748200	*	0.000305825	-15.6076
1	755601	755800	*	3.45624e-06	-21.0481
1	755701	755900	*	4.2817e-09	-31.6087
1	848301	848500	*	3.60607e-06	-18.3771
1	850301	850500	*	6.49752e-05	15.8463
1	850401	850600	*	1.01303e-08	22.25
1	858501	858700	*	1.28248e-11	-19.8075
1	858601	858800	*	4.137e-18	-28.7739
1	858701	858900	*	3.37671e-07	-21.3459
1	879101	879300	*	4.33169e-27	-23.2135
1	879201	879400	*	3.25537e-32	-28.3408
1	964001	964200	*	2.37577e-05	-16.894
1	987901	988100	*	4.74386e-05	15.1331
1	1013301	1013500	*	0.000470926	-16.1178
1	1070301	1070500	*	3.79733e-09	23.9167
1	1097801	1098000	*	0.000281317	15.5945
1	1104601	1104800	*	4.20159e-07	16.0936
1	1123201	1123400	*	0.00128974	16.6234
1	1161601	1161800	*	2.91293e-05	-19.4356
1	1161701	1161900	*	2.91293e-05	-19.4356
1	1194901	1195100	*	5.70844e-06	16.5506
1	1213301	1213500	*	3.95314e-13	-19.815
1	1213401	1213600	*	1.48467e-09	-22.0557
1	1271201	1271400	*	2.61973e-07	24.0065
1	1457401	1457600	*	1.38168e-05	15.1713
1	1528701	1528900	*	2.50709e-08	17.2899
1	1565101	1565300	*	1.69899e-09	15.3389
1	1732901	1733100	*	5.77456e-05	-16.8843
1	1761501	1761700	*	2.31415e-05	-15.7704
1	1777601	1777800	*	9.89241e-07	15.626
1	1789101	1789300	*	3.76792e-05	15.887
1	1789201	1789400	*	4.94704e-07	15.8331
1	1808901	1809100	*	9.52489e-07	-18.5493
1	1951101	1951300	*	1.00531e-06	17.9971
1	1953401	1953600	*	3.4513e-05	16.4557
1	1953501	1953700	*	3.32569e-06	17.4793
1	1953801	1954000	*	1.46277e-08	17.0922
1	1953901	1954100	*	6.53707e-11	18.5016
1	1967801	1968000	*	0.000114967	-16.2476
1	2041501	2041700	*	0.00124842	-16.5235
1	2041601	2041800	*	3.24667e-05	-15.7414
1	2056301	2056500	*	6.27149e-09	15.6058
1	2131901	2132100	*	1.19562e-06	16.0737
1	2168001	2168200	*	5.62451e-13	15.3212
1	2225501	2225700	*	1.85298e-06	-16.4827
1	2225601	2225800	*	9.97441e-07	-20.509
1	2265001	2265200	*	3.54077e-11	-19.9977
1	2290501	2290700	*	2.73391e-06	-15.8202
1	2311101	2311300	*	8.3478e-07	-15.4347
1	2315801	2316000	*	1.77274e-14	16.5153
1	2315901	2316100	*	2.01696e-11	16.4788
1	2318301	2318500	*	5.23418e-06	-17.5517
1	2372401	2372600	*	0.000132585	15.2679
1	2372601	2372800	*	1.32187e-06	16.1649
1	2393201	2393400	*	5.12038e-06	15.0303
1	2423301	2423500	*	9.71455e-08	20.0896
1	2508501	2508700	*	1.93707e-05	-18.2479
1	2609901	2610100	*	0.000231515	-15.2578
1	2636001	2636200	*	0.000112494	-16.263
1	2647101	2647300	*	1.96347e-08	-18.1731
1	2650701	2650900	*	4.62624e-08	18.0902
1	2650801	2651000	*	4.29388e-08	17.8319
1	2861201	2861400	*	1.15051e-07	15.3486
1	3203201	3203400	*	0.000654784	-17.5229
1	3203301	3203500	*	0.000654784	-17.5229
1	3338201	3338400	*	1.15509e-23	24.9772
1	3338301	3338500	*	2.23009e-20	24.9464
1	3412401	3412600	*	0.00030164	15.8192
1	3487901	3488100	*	1.23188e-06	18.1158
1	4055401	4055600	*	2.20809e-05	-17.7076
1	4636701	4636900	*	0.000213874	-15.0657
1	4800801	4801000	*	1.45178e-05	15.4824
1	4823301	4823500	*	1.40565e-05	16.0428
1	4839901	4840100	*	4.74663e-07	-18.742
1	4840001	4840200	*	2.33744e-07	-20.4913
1	5802501	5802700	*	4.42501e-21	15.9579
1	6275701	6275900	*	4.95973e-06	17.9931
1	6418301	6418500	*	3.78361e-06	16.7805
1	6819101	6819300	*	5.10426e-07	15.9229
1	6969301	6969500	*	1.72236e-06	15.1907
1	7109601	7109800	*	3.93982e-05	16.262
1	7177401	7177600	*	7.29161e-05	15.4451
1	7437801	7438000	*	2.24841e-09	22.3412
1	7439201	7439400	*	0.000138924	-15.8084
1	7469701	7469900	*	1.04016e-08	16.2755
1	8168701	8168900	*	1.63176e-07	-23.0551
1	8219401	8219600	*	4.93211e-05	-15.4102
1	9036201	9036400	*	7.4226e-05	-15.2259
1	9100801	9101000	*	8.95859e-11	21.8567
1	9343301	9343500	*	0.000175266	-16.0372
1	9391701	9391900	*	2.94592e-09	15.94
1	9396901	9397100	*	2.48502e-05	-16.6369
1	9397001	9397200	*	1.18717e-05	-19.7469
1	9409001	9409200	*	3.14955e-05	16.3295
1	9701401	9701600	*	2.56653e-06	21.5052
1	9701501	9701700	*	2.56653e-06	21.5052
1	9770501	9770700	*	1.1463e-05	-16.1572
1	10460501	10460700	*	1.51176e-05	18.9364
1	10544501	10544700	*	6.37303e-07	19.6177
1	10628901	10629100	*	0.000456348	-15.9121
1	10757201	10757400	*	2.50993e-05	21.6552
1	11224001	11224200	*	0.000212979	15.0193
1	11658401	11658600	*	1.18229e-06	-16.3923
1	11784201	11784400	*	5.28056e-14	-20.0854
1	11784501	11784700	*	4.02783e-07	-16.1098
1	11898401	11898600	*	0.000161111	-15.1509
1	12134201	12134400	*	5.17158e-06	-15.59
1	12134301	12134500	*	1.80082e-06	-15.8175
1	12196501	12196700	*	4.78499e-06	17.5722
1	12247901	12248100	*	4.8372e-05	15.8909
1	13029701	13029900	*	5.03072e-06	15.2978
1	13049401	13049600	*	7.07977e-17	-19.2645
1	13297501	13297700	*	7.95529e-06	17.445
1	13297601	13297800	*	3.6223e-06	18.5153
1	13598901	13599100	*	0.00012505	15.3807
1	13682701	13682900	*	1.06902e-05	-15.7367
1	13682801	13683000	*	1.06902e-05	-15.7367
1	13804301	13804500	*	2.09647e-05	-15.8598
1	14646401	14646600	*	7.20349e-06	19.4209
1	14646501	14646700	*	1.01327e-07	17.5035
1	14897601	14897800	*	0.000840715	15.5372
1	14970401	14970600	*	1.52851e-05	-15.2596
1	15082101	15082300	*	6.56694e-06	-15.2312
1	15164401	15164600	*	2.41252e-05	15.719
1	15371601	15371800	*	1.64016e-05	16.5328
1	15575601	15575800	*	0.00303176	-15.2394
1	15741001	15741200	*	0.000143634	15.4057
1	15882601	15882800	*	0.000236325	15.6141
1	15882701	15882900	*	0.000372695	17.0073
1	15895601	15895800	*	0.000124618	15.2562
1	15919201	15919400	*	0.000217782	-18.8261
1	16341401	16341600	*	2.12991e-09	15.0995
1	16957801	16958000	*	3.03432e-09	-19.3286
1	17358801	17359000	*	5.72084e-06	16.8981
1	17416101	17416300	*	2.42006e-07	15.102
1	17416201	17416400	*	3.15795e-07	15.5129
1	17517901	17518100	*	0.00019193	-15.8824
1	17518001	17518200	*	0.00019193	-15.8824
1	17609201	17609400	*	0.000134654	15.5214
1	17664101	17664300	*	0.00131583	-15.0269
1	17745101	17745300	*	1.27474e-05	-15.6684
1	18094101	18094300	*	0.000167123	15.5849
1	18115701	18115900	*	0.000104026	15.874
1	18611001	18611200	*	1.50616e-05	-17.4671
1	19187501	19187700	*	0.000195167	15.5402
1	19187601	19187800	*	0.000195167	15.5402
1	19225801	19226000	*	2.07154e-06	-17.6666
1	19512301	19512500	*	2.37479e-05	15.0146
1	19732301	19732500	*	1.16788e-05	18.2895
1	20997101	20997300	*	6.79485e-06	21.2051
1	21512301	21512500	*	6.43374e-05	16.7986
1	21956901	21957100	*	2.26222e-07	19.4133
1	21971201	21971400	*	4.1709e-07	15.2278
1	22136301	22136500	*	0.00038864	15.5025
1	22744901	22745100	*	0.000113489	15.835
1	22753601	22753800	*	7.64025e-07	21.0326
1	22762601	22762800	*	3.59365e-07	18.4934
1	23519701	23519900	*	8.92373e-05	-15.7416
1	23519801	23520000	*	0.000172162	-16.2246
1	26391301	26391500	*	0.000291552	-15.0437
1	26698301	26698500	*	7.08769e-05	20.2485
1	26750401	26750600	*	3.61129e-09	19.5487
1	26778101	26778300	*	0.000784867	15.3904
1	26818601	26818800	*	1.59175e-10	-23.1322
1	26897801	26898000	*	2.28544e-06	18.6687
1	26897901	26898100	*	2.49688e-07	17.356
1	27039801	27040000	*	0.00183473	-15.2555
1	27039901	27040100	*	0.00183473	-15.2555
1	27142701	27142900	*	7.61168e-08	15.5561
1	27148701	27148900	*	6.57973e-06	15.1838
1	27148801	27149000	*	4.84039e-06	17.1447
1	27769301	27769500	*	9.7178e-06	15.242
1	28069901	28070100	*	5.59023e-06	16.6417
1	28843901	28844100	*	0.000180924	-17.3846
1	28922101	28922300	*	0.00132116	16.6651
1	29434701	29434900	*	4.6846e-05	16.8472
1	29729201	29729400	*	5.14992e-06	15.5742
1	29969701	29969900	*	6.52561e-05	16.7214
1	30414001	30414200	*	2.27308e-07	-16.659
1	30473901	30474100	*	2.585e-06	-16.1104
1	30578801	30579000	*	1.76009e-06	17.4439
1	32398601	32398800	*	2.38251e-12	18.0826
1	32466501	32466700	*	3.38366e-05	15.4633
1	32466601	32466800	*	7.1584e-11	16.5367
1	32841201	32841400	*	1.00851e-07	-15.0879
1	32841301	32841500	*	1.00851e-07	-15.0879
1	33006701	33006900	*	1.13501e-12	-18.8064
1	33006801	33007000	*	3.99991e-12	-20.141
1	33140501	33140700	*	0.00121775	-15.1919
1	33152801	33153000	*	1.76641e-05	17.6251
1	34358001	34358200	*	3.32787e-06	18.9662
1	34436501	34436700	*	0.000714841	-15.3774
1	34437201	34437400	*	4.28023e-05	16.7805
1	34447201	34447400	*	1.80468e-09	17.3126
1	35001001	35001200	*	4.40208e-06	-15.9351
1	35844901	35845100	*	2.01764e-06	15.0385
1	35989601	35989800	*	0.00100917	-15.2171
1	38326201	38326400	*	0.000117669	16.4509
1	38490801	38491000	*	8.30652e-05	15.4321
1	38740901	38741100	*	0.000191696	16.3418
1	38915501	38915700	*	6.44786e-05	16.2439
1	39235101	39235300	*	0.0003377	15.337
1	39249401	39249600	*	7.99277e-07	17.064
1	39249501	39249700	*	0.000248154	15.4719
1	41572501	41572700	*	5.57035e-06	-19.4218
1	43358101	43358300	*	4.76139e-06	16.8329
1	43358201	43358400	*	1.38548e-05	17.2607
1	43360001	43360200	*	2.20931e-05	17.901
1	43406401	43406600	*	2.04672e-07	15.8949
1	44430201	44430400	*	1.27887e-07	16.8049
1	44430301	44430500	*	1.27887e-07	16.8049
1	44481001	44481200	*	3.35404e-07	16.1589
1	44502901	44503100	*	7.55788e-20	26.5188
1	44503001	44503200	*	7.55788e-20	26.5188
1	45179501	45179700	*	4.89105e-09	16.4328
1	46116701	46116900	*	0.000251775	15.6158
1	46965801	46966000	*	0.000154645	15.2482
1	47136401	47136600	*	1.56435e-07	16.6815
1	49481001	49481200	*	0.000262615	16.23
1	49481101	49481300	*	0.000262615	16.23
1	50417401	50417600	*	6.72547e-06	18.3798
1	51553101	51553300	*	8.40463e-06	16.9079
1	52603301	52603500	*	6.69753e-06	-16.5167
1	54371101	54371300	*	8.6215e-08	-16.8529
1	55420701	55420900	*	8.26447e-05	16.927
1	56303601	56303800	*	0.00105697	17.2636
1	56332201	56332400	*	2.11857e-05	-18.4795
1	56456601	56456800	*	5.52908e-05	15.1945
1	56679001	56679200	*	2.09453e-05	17.3261
1	57249101	57249300	*	1.00161e-09	-22.2855
1	58362201	58362400	*	4.0905e-07	16.3696
1	59080601	59080800	*	1.6768e-06	-15.59
1	60917001	60917200	*	0.000121199	16.564
1	61294401	61294600	*	0.000150397	-17.1468
1	61885101	61885300	*	1.37819e-05	19.7651
1	64055401	64055600	*	4.79181e-05	16.9956
1	65546601	65546800	*	0.000163963	17.8022
1	65962601	65962800	*	0.000262794	15.4697
1	66865201	66865400	*	7.04272e-05	16.1477
1	67180101	67180300	*	0.000237957	15.7754
1	67285801	67286000	*	1.23759e-06	16.6155
1	67285901	67286100	*	1.44235e-10	19.6944
1	67286001	67286200	*	4.22668e-10	22.3261
1	67286101	67286300	*	9.9281e-08	18.8124
1	67286401	67286600	*	1.29525e-06	16.1872
1	67286501	67286700	*	2.58965e-09	19.345
1	67286601	67286800	*	1.51833e-09	19.1706
1	68325301	68325500	*	1.88867e-05	15.1892
1	70628401	70628600	*	0.000229834	15.4554
1	71545801	71546000	*	4.35035e-06	18.2769
1	71924101	71924300	*	8.15975e-08	16.7758
1	72462501	72462700	*	0.000596077	15.5717
1	72562801	72563000	*	3.26137e-07	15.0279
1	72634201	72634400	*	7.73036e-05	15.9843
1	72661901	72662100	*	1.01769e-05	15.8441
1	72683101	72683300	*	5.85316e-08	19.2544
1	73067701	73067900	*	2.66279e-05	17.8545
1	73067801	73068000	*	2.66279e-05	17.8545
1	73125801	73126000	*	3.41788e-06	17.9207
1	73405201	73405400	*	3.41094e-05	17.9472
1	73547001	73547200	*	1.51374e-06	18.6367
1	73683301	73683500	*	1.24922e-07	17.2477
1	74268201	74268400	*	4.96348e-05	-17.9641
1	76437201	76437400	*	6.32326e-06	15.2473
1	76799101	76799300	*	2.08131e-09	15.9459
1	77292201	77292400	*	4.9862e-05	15.4244
1	77482701	77482900	*	2.65415e-05	16.0174
1	77529301	77529500	*	8.50668e-06	15.4289
1	77598601	77598800	*	8.11605e-07	15.0398
1	77608501	77608700	*	7.20673e-06	19.6809
1	77716101	77716300	*	1.62763e-05	17.0255
1	79832401	79832600	*	1.2681e-05	18.6696
1	80386701	80386900	*	1.1863e-05	-19.7037
1	80386801	80387000	*	1.1863e-05	-19.7037
1	80457701	80457900	*	0.000268751	16.5848
1	80930701	80930900	*	0.000140355	15.0528
1	81211101	81211300	*	3.96892e-05	15.6991
1	81681201	81681400	*	4.16483e-06	-21.5092
1	81681301	81681500	*	4.16483e-06	-21.5092
1	82012201	82012400	*	8.10939e-05	16.2612
1	82422201	82422400	*	0.000440997	15.7852
1	85329301	85329500	*	0.000941379	15.0648
1	85511801	85512000	*	1.64292e-05	15.873
1	85767601	85767800	*	0.000235223	-17.4319
1	85786401	85786600	*	1.08371e-06	16.9052
1	86000501	86000700	*	0.000230155	15.7146
1	86054901	86055100	*	8.53931e-06	16.0796
1	86373001	86373200	*	1.32227e-06	15.6284
1	88186301	88186500	*	1.88583e-07	-23.3667
1	88276501	88276700	*	0.000511858	16.4435
1	88398801	88399000	*	3.0336e-06	-22.7637
1	88454801	88455000	*	0.000311894	16.0526
1	88454901	88455100	*	0.000311894	16.0526
1	88725601	88725800	*	1.98588e-05	16.25
1	88953701	88953900	*	3.77879e-08	19.9416
1	88953801	88954000	*	5.76478e-11	20.9268
1	89263701	89263900	*	0.00041784	15.3963
1	90323201	90323400	*	3.48051e-05	17.133
1	90974401	90974600	*	0.000109323	15.0794
1	91346001	91346200	*	1.07054e-06	15.4635
1	91412501	91412700	*	0.000130161	16.4282
1	91412601	91412800	*	0.00034726	15.1977
1	91557501	91557700	*	3.98379e-05	-15.389
1	91728501	91728700	*	0.000145865	16.0796
1	93079201	93079400	*	0.00087361	-17.3148
1	94346501	94346700	*	6.557e-06	15.6168
1	95690701	95690900	*	2.28357e-06	15.5453
1	95703801	95704000	*	1.17416e-06	17.7747
1	95703901	95704100	*	4.30836e-07	17.7407
1	96728401	96728600	*	3.9623e-10	-17.5628
1	96728501	96728700	*	1.65041e-10	-15.7719
1	96860701	96860900	*	3.22838e-06	15.649
1	96860801	96861000	*	3.22838e-06	15.649
1	97080401	97080600	*	2.62425e-11	18.6747
1	97253101	97253300	*	8.20083e-06	17.1716
1	97278701	97278900	*	5.40605e-07	16.1628
1	97626901	97627100	*	4.30106e-08	-16.4124
1	97627001	97627200	*	3.2561e-08	-16.2574
1	97735801	97736000	*	0.000507522	15.482
1	98567801	98568000	*	9.13009e-08	17.2162
1	98567901	98568100	*	3.50856e-11	15.747
1	100085301	100085500	*	0.000160128	-18.6916
1	100085401	100085600	*	0.000160128	-18.6916
1	100302201	100302400	*	0.000938695	15.0133
1	100662301	100662500	*	9.29295e-06	21.2512
1	100662401	100662600	*	1.54538e-06	21.0926
1	102018301	102018500	*	3.82366e-05	-19.064
1	103303701	103303900	*	5.30124e-05	17.6909
1	103337901	103338100	*	5.25356e-06	-15.592
1	103539101	103539300	*	3.67714e-05	15.5761
1	103539201	103539400	*	3.67714e-05	15.5761
1	104899901	104900100	*	6.95735e-07	16.6323
1	105192701	105192900	*	3.65508e-07	16.4456
1	106050001	106050200	*	4.25739e-33	17.4329
1	106050101	106050300	*	2.16244e-45	17.902
1	106534701	106534900	*	1.94193e-05	17.1903
1	106651101	106651300	*	8.65395e-06	18.5
1	106651201	106651400	*	8.65395e-06	18.5
1	106672201	106672400	*	0.000150034	-15.153
1	106680901	106681100	*	8.10409e-05	17.1344
1	109008701	109008900	*	4.30828e-06	15.7738
1	109008801	109009000	*	7.17479e-06	17.2626
1	109468701	109468900	*	0.00124055	-15.6355
1	109543301	109543500	*	7.03142e-05	15.4629
1	110383401	110383600	*	4.94855e-07	19.8313
1	110390401	110390600	*	0.000296902	-18.1593
1	112331901	112332100	*	1.02693e-05	15.5272
1	112439101	112439300	*	0.0007603	-18.657
1	112439201	112439400	*	0.0007603	-18.657
1	113186401	113186600	*	8.46887e-06	-17.9251
1	114444901	114445100	*	3.50502e-05	15.0877
1	114517001	114517200	*	4.34959e-05	19.5621
1	114653701	114653900	*	6.15426e-05	15.7719
1	114653801	114654000	*	8.06432e-07	17.4174
1	115732701	115732900	*	0.00215724	15.44
1	116294101	116294300	*	0.000481165	-15.3907
1	116537101	116537300	*	0.000117629	17.1872
1	116828701	116828900	*	6.74461e-07	17.5937
1	116828801	116829000	*	0.000116833	15.2909
1	117187401	117187600	*	9.28649e-05	16.5574
1	117934601	117934800	*	0.000250897	16.0427
1	118491201	118491400	*	2.76138e-05	-19.4919
1	118864801	118865000	*	4.57286e-05	15.3343
1	118954101	118954300	*	3.53889e-05	17.1634
1	120106701	120106900	*	6.42646e-07	20.4831
1	120327001	120327200	*	0.0022182	15.0739
1	125779001	125779200	*	0.00014568	-16.1418
1	127555301	127555500	*	1.88315e-05	16.8079
1	127608701	127608900	*	6.07763e-05	-18.5763
1	127627301	127627500	*	0.000327146	19.2878
1	129012301	129012500	*	1.90306e-05	-17.0575
1	129402101	129402300	*	0.000231389	16.4925
1	130904401	130904600	*	5.43613e-10	-15.0884
1	132448501	132448700	*	7.4651e-05	-16.8031
1	132508501	132508700	*	0.000344503	15.0406
1	133322701	133322900	*	6.84155e-05	15.6321
1	134249001	134249200	*	8.09097e-05	-15.4481
1	134696301	134696500	*	7.44993e-07	17.9739
1	136625401	136625600	*	0.000262687	15.1292
1	137390901	137391100	*	4.32451e-13	-16.9973
1	137391001	137391200	*	9.49497e-16	-20.3463
1	137477001	137477200	*	7.25776e-13	-18.4058
1	137477101	137477300	*	1.18972e-07	-16.846
1	137527501	137527700	*	4.35269e-05	15.4947
1	138625201	138625400	*	2.78338e-06	22.8591
1	138625301	138625500	*	4.51893e-05	18.1546
1	138818101	138818300	*	0.000267658	-19.4444
1	139906001	139906200	*	2.64616e-05	-16.4716
1	140072701	140072900	*	0.00365722	15.2712
1	140117601	140117800	*	3.61801e-05	15.3223
1	140165401	140165600	*	0.000438534	-16.8931
1	140165501	140165700	*	0.000438534	-16.8931
1	140627701	140627900	*	1.89875e-09	18.7094
1	141195301	141195500	*	7.54446e-05	-17.8165
1	141199101	141199300	*	0.00127642	17.4736
1	142274101	142274300	*	2.4756e-06	17.9828
1	142274201	142274400	*	0.000126887	16.8184
1	142453801	142454000	*	2.5254e-05	16.8447
1	142453901	142454100	*	5.77952e-06	19.9587
1	143482501	143482700	*	1.10755e-06	17.273
1	143578601	143578800	*	9.03264e-07	20.6286
1	143789101	143789300	*	1.40268e-05	15.0983
1	146453901	146454100	*	0.000327944	-18.2719
1	146457901	146458100	*	0.00294995	15.4286
1	146645401	146645600	*	0.00064403	15.8974
1	146715701	146715900	*	4.11464e-06	21.2287
1	146820601	146820800	*	8.46521e-06	-16.5165
1	146820701	146820900	*	2.20898e-06	-17.7552
1	147058201	147058400	*	3.28878e-06	-15.2352
1	147190401	147190600	*	4.32498e-07	21.0258
1	147478901	147479100	*	4.98155e-08	-17.2984
1	147479001	147479200	*	6.51194e-07	-15.2194
1	147665201	147665400	*	7.88912e-08	20.0907
1	147810001	147810200	*	1.53516e-06	-15.0528
1	147863501	147863700	*	0.000758743	15.391
1	147947701	147947900	*	6.22823e-05	17.7169
1	148015101	148015300	*	2.39548e-05	15.5462
1	148132001	148132200	*	1.16001e-07	-18.294
1	148178701	148178900	*	2.38535e-06	17.554
1	148234201	148234400	*	1.33627e-06	22.5907
1	148672101	148672300	*	0.000108003	16.2347
1	149063901	149064100	*	4.37058e-07	-16.2788
1	149353801	149354000	*	7.45754e-05	-15.2432
1	150340701	150340900	*	0.000251113	16.0464
1	150871401	150871600	*	6.99524e-05	-18.5864
1	151136401	151136600	*	1.60428e-07	22.7943
1	151447901	151448100	*	3.06667e-06	19.9264
1	155425601	155425800	*	0.000237563	16.5825
1	155558101	155558300	*	0.000102557	17.0656
1	155668101	155668300	*	1.8358e-05	17.44
1	155931801	155932000	*	5.23637e-05	16.145
1	156511101	156511300	*	1.93036e-05	15.6785
1	156792601	156792800	*	4.20508e-05	15.4338
1	156929501	156929700	*	8.41165e-06	17.4864
1	157744301	157744500	*	2.67916e-07	16.5086
1	159092001	159092200	*	6.85325e-07	16.2675
1	159780701	159780900	*	3.13974e-05	16.0197
1	160864301	160864500	*	4.17592e-05	-19.1288
1	161172001	161172200	*	4.31334e-06	20.4758
1	161869401	161869600	*	4.32602e-11	19.0951
1	162089001	162089200	*	3.03439e-08	15.6471
1	162155601	162155800	*	3.94975e-05	17.2676
1	162231001	162231200	*	6.52987e-05	15.7843
1	162257201	162257400	*	1.03916e-09	17.2647
1	162257301	162257500	*	3.03279e-05	16.3583
1	162568101	162568300	*	0.000275441	-18.0636
1	162655501	162655700	*	0.00046015	15.0084
1	162768301	162768500	*	0.000186705	15.4082
1	162776301	162776500	*	3.18152e-07	20.0311
1	162959501	162959700	*	1.99799e-08	23.0246
1	162959601	162959800	*	3.51128e-07	16.5078
1	164179701	164179900	*	5.90913e-05	-15.6014
1	164179801	164180000	*	1.1269e-05	-16.1286
1	164466401	164466600	*	2.24756e-06	-15.2927
1	164797701	164797900	*	3.56296e-07	17.2623
1	164797801	164798000	*	2.86812e-08	16.9209
1	164832201	164832400	*	2.98568e-06	15.1905
1	165518601	165518800	*	3.62649e-08	18.069
1	165756201	165756400	*	5.8308e-06	-15.1762
1	165783801	165784000	*	5.62071e-06	-15.0776
1	165881301	165881500	*	8.27619e-05	15.5326
1	166082501	166082700	*	9.90924e-05	-15.5936
1	166232301	166232500	*	7.93634e-06	16.8714
1	166952801	166953000	*	0.000517699	15.0106
1	167415101	167415300	*	7.81115e-06	16.2611
1	167564501	167564700	*	3.13578e-05	-15.0344
1	167564601	167564800	*	4.64126e-05	-15.9848
1	167968101	167968300	*	2.87043e-05	16.0291
1	168011501	168011700	*	5.41758e-07	17.7533
1	168075201	168075400	*	1.59609e-05	-19.9512
1	168943401	168943600	*	5.57275e-09	15.6074
1	169129301	169129500	*	0.00019364	20.1328
1	169228601	169228800	*	2.66241e-05	15.2913
1	171490501	171490700	*	4.13889e-05	15.1499
1	172601901	172602100	*	7.61619e-05	17.2667
1	174136001	174136200	*	2.25862e-05	-18.5667
1	177507901	177508100	*	2.48103e-05	20.663
1	178991501	178991700	*	0.00058499	-15.8616
1	180425501	180425700	*	0.00176979	-15.7799
1	181917501	181917700	*	0.000350503	15.2752
1	182037501	182037700	*	4.8143e-06	19.8531
1	182037601	182037800	*	1.95242e-09	18.9951
1	183118601	183118800	*	4.86722e-05	16.3849
1	183682001	183682200	*	6.99148e-11	16.8241
1	185224801	185225000	*	0.000240039	-15.8283
1	185788401	185788600	*	0.000267444	17.6607
1	186353901	186354100	*	3.25766e-06	-15.4745
1	186501401	186501600	*	1.20038e-05	-20.6017
1	186501501	186501700	*	0.00030145	-17.6471
1	187808601	187808800	*	5.26508e-05	16.4175
1	187912701	187912900	*	3.92588e-07	15.2618
1	187950001	187950200	*	6.01514e-10	16.8386
1	187950101	187950300	*	6.01514e-10	16.8386
1	188068301	188068500	*	1.1821e-06	18.8886
1	188459701	188459900	*	0.000259551	16.5414
1	188497001	188497200	*	0.000261889	15.7533
1	188512401	188512600	*	7.8471e-09	-18.6985
1	188651701	188651900	*	0.00148745	-15.8784
1	188717601	188717800	*	2.50483e-05	16.561
1	189504801	189505000	*	0.000347002	16.0338
1	189505101	189505300	*	1.70596e-05	16.112
1	189505201	189505400	*	0.000117066	15.6037
1	189630601	189630800	*	9.86498e-08	15.5311
1	190436001	190436200	*	2.05374e-10	-21.101
1	190436101	190436300	*	5.94291e-17	-23.6075
1	190788901	190789100	*	6.04317e-05	-15.547
1	190983401	190983600	*	0.000102703	16.4425
1	191017601	191017800	*	2.54086e-06	-15.4901
1	191017701	191017900	*	2.54086e-06	-15.4901
1	191193901	191194100	*	7.91555e-07	-18.6277
1	193212401	193212600	*	3.4953e-06	16.6808
1	193474301	193474500	*	6.97081e-05	15.4234
1	198014101	198014300	*	0.000246175	18.1714
1	199028901	199029100	*	6.96065e-09	-15.8957
1	199460901	199461100	*	3.94757e-09	19.8378
1	199848601	199848800	*	5.84189e-07	20.6873
1	202855101	202855300	*	0.00300652	-15.7023
1	203303201	203303400	*	0.00024731	15.1187
1	203368801	203369000	*	6.15441e-05	15.5145
1	203992401	203992600	*	0.000980517	15.9091
1	205915001	205915200	*	1.34544e-16	16.5728
1	206531601	206531800	*	4.6739e-06	-17.7999
1	206752801	206753000	*	1.41329e-07	-17.7531
1	206752901	206753100	*	3.2826e-14	-20.7966
1	206753001	206753200	*	5.63147e-09	-21.0597
1	208179401	208179600	*	5.33316e-05	-16.5255
1	208212901	208213100	*	0.000287947	16.234
1	208434301	208434500	*	5.18683e-05	-15.2614
1	208573401	208573600	*	0.000592474	15.0242
1	209321401	209321600	*	6.01218e-05	-16.2365
1	210186901	210187100	*	5.24442e-07	17.4797
1	211950501	211950700	*	4.81889e-05	16.3882
1	212211001	212211200	*	7.49126e-06	15.0427
1	213329701	213329900	*	1.48135e-07	16.3035
1	216808601	216808800	*	2.89439e-07	18.5492
1	219419601	219419800	*	0.000435974	15.166
1	220509001	220509200	*	0.00069257	-15.2041
1	220509101	220509300	*	0.00069257	-15.2041
1	220879901	220880100	*	0.00015214	-17.8386
1	222686401	222686600	*	1.34921e-08	18.2106
1	222891001	222891200	*	1.42253e-06	-16.0517
1	223103201	223103400	*	4.03079e-05	-20.4316
1	223103301	223103500	*	7.3684e-05	-19.7825
1	223294201	223294400	*	6.55285e-05	-16.58
1	223348701	223348900	*	2.45507e-05	16.3275
1	223348801	223349000	*	6.59111e-07	20.369
1	223894701	223894900	*	0.000708947	15.5429
1	224202301	224202500	*	5.34681e-07	-21.4427
1	225217501	225217700	*	2.17742e-09	16.2205
1	227396201	227396400	*	6.48586e-05	17.6319
1	229159501	229159700	*	8.40057e-05	-18.3531
1	229261001	229261200	*	1.2654e-06	17.6935
1	229605801	229606000	*	4.16214e-05	18.9619
1	229605901	229606100	*	2.02576e-05	16.9222
1	229672701	229672900	*	0.000732969	15.0715
1	229958901	229959100	*	1.67996e-09	21.8124
1	229959001	229959200	*	9.56101e-09	22.1216
1	230514001	230514200	*	6.45588e-05	15.394
1	230569001	230569200	*	0.00106753	15.0152
1	231141801	231142000	*	6.93273e-08	17.3534
1	234365801	234366000	*	3.32909e-05	15.6649
1	236480901	236481100	*	3.10148e-06	-15.2799
1	236674601	236674800	*	0.00194327	15.3543
1	237570401	237570600	*	5.20337e-08	15.135
1	237584801	237585000	*	7.28058e-05	-15.528
1	237651501	237651700	*	2.40502e-06	-16.8567
1	237658401	237658600	*	0.000235665	15.4398
1	237722201	237722400	*	2.3058e-05	-15.9357
1	237829101	237829300	*	8.55983e-07	15.2856
1	238128601	238128800	*	0.00031689	15.6111
1	238423401	238423600	*	0.00146357	16.9298
1	239244501	239244700	*	0.00011008	15.3707
1	239303301	239303500	*	4.8737e-11	-25.3775
1	239303401	239303600	*	4.99971e-10	-18.1032
1	239443001	239443200	*	0.000506519	17.5858
1	239443101	239443300	*	0.000443123	15.1312
1	240138101	240138300	*	6.25743e-06	18.0604
1	240138201	240138400	*	8.19174e-07	20.2273
1	240263701	240263900	*	2.89164e-08	-15.4067
1	240263801	240264000	*	1.02006e-10	-15.4231
1	240419801	240420000	*	3.10454e-05	15.0862
1	240419901	240420100	*	9.37789e-05	15.5367
1	241047701	241047900	*	2.21953e-05	-18.4543
1	242310801	242311000	*	3.39366e-08	-19.629
1	243160101	243160300	*	1.78616e-05	-18.2018
1	244782101	244782300	*	4.56195e-05	15.3319
1	244896101	244896300	*	3.97168e-08	21.9299
1	245194601	245194800	*	0.000392416	-15.0888
1	245647401	245647600	*	1.3533e-05	17.504
1	245871901	245872100	*	9.02086e-08	16.15
1	246770101	246770300	*	3.0067e-10	19.9324
1	246794201	246794400	*	1.07552e-07	-22.3091
1	246794301	246794500	*	1.04218e-06	-22.487
1	246814201	246814400	*	7.70847e-11	15.8557
1	248036601	248036800	*	2.99731e-06	15.6979
1	248036701	248036900	*	2.99731e-06	15.6979
1	248127901	248128100	*	3.01731e-06	19.6326
1	248682401	248682600	*	5.0104e-05	17.0926
1	248703801	248704000	*	1.69628e-05	15.3831
1	248703901	248704100	*	7.86166e-06	16.0796
1	248760001	248760200	*	9.54847e-06	15.0564
1	248896101	248896300	*	4.98139e-06	-20.1425
1	249275301	249275500	*	2.90764e-10	28.0497
1	249919101	249919300	*	2.82749e-05	-15.2509
1	249995101	249995300	*	2.01591e-09	-19.7413
1	249995201	249995400	*	2.85732e-05	-18.379
1	250010001	250010200	*	7.04708e-09	-18.4736
1	250010301	250010500	*	1.87027e-09	-21.5573
1	250261801	250262000	*	2.56449e-07	-16.3053
1	250392601	250392800	*	0.000209285	17.2131
1	250476001	250476200	*	7.31898e-12	15.5134
1	250820201	250820400	*	0.000616021	16.9293
1	251185601	251185800	*	1.34457e-05	16.5129
1	251653301	251653500	*	3.68711e-05	-16.103
1	251842501	251842700	*	4.14597e-10	-20.0729
1	251979501	251979700	*	1.10206e-07	-16.124
1	251979601	251979800	*	6.19851e-08	-18.9238
1	252722001	252722200	*	5.49586e-08	18.4753
1	252722101	252722300	*	1.61975e-06	18.2927
1	253074301	253074500	*	6.46938e-07	-18.337
1	253074401	253074600	*	2.02837e-05	-17.6695
1	253503001	253503200	*	4.62886e-06	16.4085
1	254103701	254103900	*	1.46004e-06	15.0794
1	254104801	254105000	*	4.06791e-06	-16.6364
1	254796301	254796500	*	2.48751e-07	17.8425
1	255279001	255279200	*	2.5723e-05	15.9486
1	255279101	255279300	*	0.000406965	15.5814
1	255421801	255422000	*	6.9316e-08	15.9979
1	255555101	255555300	*	6.7251e-14	-22.7413
1	255580601	255580800	*	0.000156787	-17.219
1	255580701	255580900	*	0.000126676	-15.3784
1	255785201	255785400	*	1.00983e-05	16.6026
1	256135701	256135900	*	0.000613029	-16.2669
1	256534901	256535100	*	0.000142906	15.0965
1	256651401	256651600	*	0.000264702	-15.2378
1	256651501	256651700	*	0.000264702	-15.2378
1	257135901	257136100	*	7.99726e-05	-17.2113
1	257751201	257751400	*	4.88235e-07	-16.1565
1	258210601	258210800	*	2.12305e-05	18.3758
1	258300001	258300200	*	2.22286e-08	15.1727
1	258729601	258729800	*	0.000377187	-15.2674
1	258840001	258840200	*	0.000549836	15.7181
1	259636401	259636600	*	0.000132819	-15.2727
1	259636501	259636700	*	0.000184536	-16.8711
1	259713801	259714000	*	5.45942e-05	-15.347
1	259713901	259714100	*	3.78281e-06	-19.7342
1	259774601	259774800	*	4.66751e-05	-16.2919
1	259888701	259888900	*	0.000110283	-15.2443
1	260209401	260209600	*	0.000488206	15.7544
1	260509701	260509900	*	3.48061e-05	-15.181
1	261017601	261017800	*	6.48731e-07	19.0986
1	261527601	261527800	*	6.58516e-07	21.3566
1	262022701	262022900	*	2.70806e-06	16.8296
1	262175501	262175700	*	1.93588e-06	-16.0573
1	262310501	262310700	*	0.00035902	16.151
1	262313101	262313300	*	2.44789e-17	-17.4295
1	264221701	264221900	*	8.62063e-05	16.2489
1	264514001	264514200	*	3.3364e-06	15.6892
1	264514101	264514300	*	2.41405e-05	17.6363
1	265148101	265148300	*	5.03117e-10	20.5978
1	265933001	265933200	*	7.0066e-05	16.9613
1	266161801	266162000	*	6.55089e-05	-15.3609
1	267029301	267029500	*	0.000142779	16.9738
1	267123601	267123800	*	6.18594e-07	16.1212
1	267262601	267262800	*	1.83298e-06	19.4881
1	267377001	267377200	*	0.00283795	15.083
1	267517401	267517600	*	0.000323403	15.7258
1	267550101	267550300	*	1.48436e-11	20.7022
1	267550201	267550400	*	4.54579e-09	19.1379
1	267705001	267705200	*	5.32847e-05	15.8793
1	267705101	267705300	*	2.24753e-06	19.9038
1	267840301	267840500	*	2.58358e-06	-21.8142
1	267840401	267840600	*	2.28915e-05	-18
1	267902901	267903100	*	6.77225e-10	17.4309
1	267938601	267938800	*	4.67698e-06	16.2235
1	268269801	268270000	*	1.49377e-05	17.468
1	268269901	268270100	*	2.18242e-09	23.3333
1	268561901	268562100	*	7.48332e-08	-17.815
1	268562901	268563100	*	0.000129832	16.2095
1	268939001	268939200	*	8.82856e-08	15.0993
1	268953101	268953300	*	0.000104699	-15.2236
1	269186401	269186600	*	1.01283e-05	16.6271
1	269186501	269186700	*	3.89764e-06	16.8449
1	269227501	269227700	*	4.60553e-05	17.3392
1	269522301	269522500	*	0.000823403	-15.6207
1	269542001	269542200	*	8.13486e-05	-15.5638
1	269635501	269635700	*	2.6471e-08	19.5671
1	269844701	269844900	*	8.0519e-08	17.372
1	270223801	270224000	*	2.88192e-09	16.2161
1	270223901	270224100	*	3.04581e-07	15.4983
1	270636201	270636400	*	3.01292e-06	15.9003
1	271190001	271190200	*	0.000129629	15.2841
1	271279801	271280000	*	8.23165e-15	17.1969
1	271563701	271563900	*	2.75931e-08	17.3332
1	271598001	271598200	*	9.42262e-06	16.0826
1	271718901	271719100	*	3.9212e-09	-25.6166
1	271814401	271814600	*	3.04302e-08	-17.8647
1	271997601	271997800	*	2.469e-05	15.0174
1	272033901	272034100	*	1.50009e-06	-15.9034
1	272062501	272062700	*	0.000342185	15.299
1	272239501	272239700	*	0.000229603	15.464
1	272367601	272367800	*	0.000290062	15.2422
1	272565301	272565500	*	3.52825e-06	-16.622
1	272750501	272750700	*	1.3913e-10	21.156
1	273062501	273062700	*	3.71356e-08	15.6547
1	273110701	273110900	*	2.63356e-10	24.7069
1	273110801	273111000	*	7.84802e-08	20.9228
1	273920901	273921100	*	9.55485e-05	15.9758
1	273921001	273921200	*	1.54358e-05	17.789
1	273922801	273923000	*	2.58145e-07	-17.157
1	274141701	274141900	*	1.02057e-05	15.3206
1	274300601	274300800	*	3.58127e-05	15.7967
2	49001	49200	*	0.000794247	-16.6365
2	156101	156300	*	3.56359e-06	21.291
2	156201	156400	*	1.98675e-06	20.2858
2	293001	293200	*	9.7088e-05	-17.1041
2	433201	433400	*	7.18643e-07	-15.9631
2	632301	632500	*	0.000329714	15.2586
2	996101	996300	*	1.37064e-10	17.5933
2	1065201	1065400	*	4.74855e-06	20.4757
2	1156501	1156700	*	9.96141e-07	16.1303
2	1201501	1201700	*	1.11655e-07	-16.6772
2	1201601	1201800	*	3.93143e-10	-20.659
2	1778601	1778800	*	0.000131451	-15.4615
2	1782801	1783000	*	1.71304e-05	-15.2782
2	1941001	1941200	*	1.62424e-05	-15.3157
2	2307701	2307900	*	1.46451e-05	16.806
2	2307801	2308000	*	4.16261e-08	17.839
2	2312301	2312500	*	2.97673e-08	15.7655
2	2411601	2411800	*	4.87232e-09	-15.7574
2	2486101	2486300	*	1.49382e-08	15.555
2	2512601	2512800	*	5.84711e-06	-17.2422
2	2512701	2512900	*	3.22706e-08	-20.8334
2	2578401	2578600	*	2.50003e-06	15.8899
2	2717401	2717600	*	0.000310128	16.669
2	2760801	2761000	*	3.48049e-06	21.0831
2	2760901	2761100	*	1.47285e-05	19.9917
2	2980201	2980400	*	3.68678e-06	18.0295
2	3153701	3153900	*	7.56522e-05	15.5228
2	3155801	3156000	*	1.51989e-10	15.8999
2	3257001	3257200	*	3.45337e-07	-16.7885
2	3456101	3456300	*	8.78152e-13	19.0761
2	3897801	3898000	*	1.17773e-06	21.5101
2	3976801	3977000	*	5.84528e-05	16.8235
2	4012401	4012600	*	2.5185e-06	18.756
2	4885401	4885600	*	2.88591e-06	16.9416
2	5818901	5819100	*	0.0043578	15.2709
2	6104801	6105000	*	3.76476e-06	21.4045
2	6104901	6105100	*	3.55508e-05	17.0458
2	6327801	6328000	*	0.000279701	-16.623
2	6327901	6328100	*	0.000279701	-16.623
2	7772301	7772500	*	1.31731e-06	-16.593
2	8024801	8025000	*	8.71024e-06	-17.765
2	8136201	8136400	*	0.000111255	-16.1587
2	8695901	8696100	*	5.83064e-05	19.5362
2	9031801	9032000	*	0.000872833	-15.6578
2	9281501	9281700	*	1.22033e-06	17.7436
2	9679501	9679700	*	4.48678e-06	18.2396
2	9679601	9679800	*	4.48678e-06	18.2396
2	9880101	9880300	*	1.12547e-05	-16.7607
2	10136701	10136900	*	1.66002e-09	15.4962
2	10436201	10436400	*	9.40426e-07	24.6087
2	10825501	10825700	*	1.12462e-15	17.9095
2	14080501	14080700	*	0.000127519	16.2377
2	14456801	14457000	*	0.000767959	15.7282
2	14486301	14486500	*	0.000203083	15.0357
2	14765201	14765400	*	5.37677e-05	-16.1742
2	14855801	14856000	*	3.17808e-06	-15.4323
2	15022401	15022600	*	1.51537e-05	20.6623
2	15375601	15375800	*	2.28709e-08	20.9562
2	15931901	15932100	*	2.31815e-07	18.3339
2	16879301	16879500	*	3.99102e-05	15.8698
2	16953501	16953700	*	2.50293e-05	-15.2389
2	17531801	17532000	*	0.000127623	16.3689
2	17563901	17564100	*	2.22453e-05	-15.269
2	17686701	17686900	*	4.77798e-05	15.158
2	17992601	17992800	*	3.88952e-06	17.1352
2	18088401	18088600	*	4.3242e-05	-19.6691
2	18297901	18298100	*	6.51511e-05	17.3303
2	18470501	18470700	*	0.000293963	15.8924
2	19319801	19320000	*	0.000107723	15.9075
2	19319901	19320100	*	0.000584549	15.5207
2	20556201	20556400	*	8.1454e-05	15.4521
2	20786501	20786700	*	8.3555e-05	15.8217
2	20786601	20786800	*	8.3555e-05	15.8217
2	20900701	20900900	*	2.78217e-05	-15.8831
2	22229101	22229300	*	1.03494e-06	15.5266
2	22316001	22316200	*	0.000210463	15.9181
2	22316101	22316300	*	0.000210463	15.9181
2	22377901	22378100	*	0.000349122	15.0408
2	23712201	23712400	*	0.000152374	-15.3883
2	24098401	24098600	*	3.56159e-06	16.1052
2	24710001	24710200	*	6.37402e-06	16.2984
2	24916801	24917000	*	3.66071e-05	15.1875
2	25006601	25006800	*	8.65917e-09	15.7154
2	25006701	25006900	*	7.22658e-07	15.0421
2	25022901	25023100	*	0.000129139	-16.8322
2	25436201	25436400	*	3.05772e-05	-15.5958
2	25910601	25910800	*	0.000832866	-15.4826
2	26696401	26696600	*	8.9058e-06	16.8059
2	27120801	27121000	*	9.83185e-06	16.6332
2	27187401	27187600	*	5.66844e-05	17.8083
2	27449101	27449300	*	0.000745459	15.3767
2	28525601	28525800	*	4.42026e-06	16.6484
2	29021201	29021400	*	0.00115369	15.7568
2	29755501	29755700	*	0.00047836	15.9456
2	30000701	30000900	*	0.000130742	15.3805
2	30137801	30138000	*	0.00070385	-15.184
2	30309901	30310100	*	3.29687e-05	15.9207
2	30390401	30390600	*	0.00112856	16.1905
2	32513301	32513500	*	0.00375943	15.2857
2	33270901	33271100	*	0.000175657	15.7302
2	34208401	34208600	*	3.8996e-05	16.6935
2	34335301	34335500	*	1.97723e-08	-15.601
2	35133301	35133500	*	0.00027543	15.6609
2	35517901	35518100	*	1.33689e-05	18.1722
2	35722701	35722900	*	1.31268e-06	-17.8976
2	35953801	35954000	*	0.000168783	-15.5104
2	36310201	36310400	*	7.70461e-05	16.5748
2	37417201	37417400	*	1.9738e-05	16.5143
2	37417301	37417500	*	1.9738e-05	16.5143
2	37964101	37964300	*	3.1727e-07	21.9379
2	37978501	37978700	*	2.56279e-07	15.1211
2	38161501	38161700	*	1.98276e-08	16.6125
2	38164801	38165000	*	0.000131098	17.7172
2	38494701	38494900	*	0.000215732	16.4828
2	38509501	38509700	*	0.000188353	15.9658
2	38544701	38544900	*	4.65269e-05	-19.698
2	38544801	38545000	*	4.5157e-10	-22.8974
2	38544901	38545100	*	7.2188e-06	-19.3879
2	38563001	38563200	*	2.21676e-05	19.0461
2	38717001	38717200	*	1.9095e-05	16.7521
2	38731801	38732000	*	1.74304e-05	18.2956
2	38731901	38732100	*	1.74304e-05	18.2956
2	39189301	39189500	*	1.54613e-05	19.9155
2	39258001	39258200	*	4.24018e-06	-15.998
2	39264001	39264200	*	4.79896e-05	-17.7156
2	39285601	39285800	*	6.59745e-09	-24.6482
2	39607201	39607400	*	4.39745e-06	19.6056
2	39706301	39706500	*	4.73716e-06	15.7752
2	39724401	39724600	*	0.00122973	-15.8897
2	39975701	39975900	*	7.41481e-10	21.7435
2	40013701	40013900	*	0.000662539	-15.2895
2	40018201	40018400	*	1.08513e-07	17.3005
2	40135801	40136000	*	5.702e-06	-15.0957
2	40200901	40201100	*	0.00382583	15.0072
2	40221901	40222100	*	0.00109288	-15.0137
2	40352001	40352200	*	2.81743e-05	15.8015
2	40362901	40363100	*	9.93148e-06	15.1832
2	41462101	41462300	*	2.25481e-05	-19.8164
2	41468501	41468700	*	0.000128541	-17.1602
2	41489001	41489200	*	2.20871e-07	-17.0872
2	41546501	41546700	*	8.62581e-05	-18.6653
2	41562501	41562700	*	4.22088e-11	21.6952
2	41618701	41618900	*	1.20429e-05	17.1466
2	41726201	41726400	*	1.20719e-06	17.7187
2	41778001	41778200	*	4.79348e-05	15.0424
2	42036401	42036600	*	0.000122232	16.1489
2	43249401	43249600	*	0.000157439	17.9632
2	43471001	43471200	*	3.41782e-06	16.171
2	43471101	43471300	*	3.74737e-06	17.5295
2	43751901	43752100	*	5.00303e-05	18.3773
2	44319901	44320100	*	2.02962e-05	15.7197
2	44320001	44320200	*	2.57634e-06	17.1804
2	44606101	44606300	*	2.16074e-06	-16.6884
2	45140101	45140300	*	1.60886e-07	-23.226
2	45388701	45388900	*	9.39758e-06	15.0325
2	45723301	45723500	*	2.8013e-09	22.4036
2	45723401	45723600	*	9.05474e-07	19.7652
2	45979801	45980000	*	8.91201e-05	15.2199
2	45979901	45980100	*	6.45181e-08	16.2096
2	45983701	45983900	*	1.00544e-08	19.2788
2	46234701	46234900	*	1.22276e-05	15.8163
2	46377101	46377300	*	9.79494e-08	24.4596
2	46499401	46499600	*	5.24692e-07	16.4291
2	46619701	46619900	*	8.71581e-06	16.7177
2	46619801	46620000	*	1.51763e-08	17.8572
2	46811001	46811200	*	4.57623e-05	18.1495
2	46890601	46890800	*	9.65187e-07	-15.3313
2	47467701	47467900	*	8.88986e-08	-17.5478
2	47467801	47468000	*	8.88986e-08	-17.5478
2	47683201	47683400	*	6.0425e-12	16.1055
2	48039101	48039300	*	0.000851094	15.0882
2	48109501	48109700	*	8.78777e-05	16.9832
2	48281001	48281200	*	1.00207e-09	-19.1345
2	48369001	48369200	*	9.09776e-09	-18.7228
2	48587601	48587800	*	8.24021e-12	-18.2245
2	48695801	48696000	*	8.91599e-07	-16.2907
2	48752101	48752300	*	6.51779e-05	-16.3227
2	48789901	48790100	*	1.09122e-05	-15.9568
2	48932901	48933100	*	0.000539113	-16.3434
2	48941401	48941600	*	1.6386e-08	-15.5423
2	48941801	48942000	*	6.61749e-06	-17.9682
2	48944601	48944800	*	4.83191e-06	-18.0994
2	49078101	49078300	*	7.37893e-08	-18.8569
2	49078201	49078400	*	7.37893e-08	-18.8569
2	49143001	49143200	*	7.44909e-06	-16.1942
2	49143101	49143300	*	7.49896e-07	-20.3323
2	49202101	49202300	*	1.53366e-09	22.5953
2	49202601	49202800	*	2.77694e-18	27.8231
2	49202701	49202900	*	1.35819e-13	25.3617
2	49815901	49816100	*	5.82984e-05	-15.0603
2	52977501	52977700	*	7.33202e-05	19.6667
2	52995401	52995600	*	2.93008e-05	18.6364
2	53259601	53259800	*	8.82768e-10	23.4728
2	53259701	53259900	*	5.63277e-10	23.3174
2	54139501	54139700	*	3.33061e-06	-18.2753
2	54686401	54686600	*	1.30863e-05	16.7141
2	54689501	54689700	*	1.7179e-07	-15.4262
2	56214401	56214600	*	6.83819e-06	16.8461
2	56214501	56214700	*	6.83819e-06	16.8461
2	56355601	56355800	*	0.000302707	16.7563
2	57349701	57349900	*	1.61863e-05	19.6833
2	58200901	58201100	*	5.93452e-05	-18.5937
2	59321901	59322100	*	5.76168e-06	-17.1643
2	60207601	60207800	*	1.59248e-08	19.3574
2	60207701	60207900	*	2.36826e-08	20.6925
2	60503201	60503400	*	2.27648e-12	17.1732
2	60562101	60562300	*	3.91658e-06	20.3509
2	61164301	61164500	*	5.24733e-06	-15.2751
2	61164401	61164600	*	8.37869e-09	-24.7881
2	61205101	61205300	*	6.50184e-05	15.3359
2	61559901	61560100	*	0.000126505	-17.0043
2	61937501	61937700	*	0.000260871	17.5794
2	61937601	61937800	*	4.58102e-06	20.3821
2	63834401	63834600	*	2.20521e-06	-18.4524
2	63834501	63834700	*	2.13761e-06	-21.2215
2	65259801	65260000	*	3.13792e-06	17.6698
2	65472601	65472800	*	8.26328e-05	15.398
2	65839801	65840000	*	7.85816e-05	17.3342
2	65960701	65960900	*	9.25944e-06	-22.5899
2	66406201	66406400	*	2.10466e-10	16.2622
2	66451201	66451400	*	0.000118557	15.6232
2	66929501	66929700	*	0.000149713	15.2752
2	67148201	67148400	*	2.21043e-06	20.5388
2	68066201	68066400	*	0.00061399	-17.1085
2	70181801	70182000	*	3.92007e-11	18.0961
2	70362301	70362500	*	8.00109e-09	-15.0488
2	71508201	71508400	*	7.57521e-05	-16.1084
2	72829501	72829700	*	4.04661e-06	20.8901
2	72829601	72829800	*	6.66714e-07	22.8005
2	72916801	72917000	*	1.0319e-05	15.8463
2	73099701	73099900	*	1.80893e-05	19.7613
2	73160201	73160400	*	1.48121e-05	16.7738
2	73558201	73558400	*	0.000359206	-18.4103
2	73713101	73713300	*	1.3016e-05	16.5706
2	73713201	73713400	*	4.46796e-05	17.1212
2	73774101	73774300	*	1.05083e-07	19.1329
2	74091801	74092000	*	0.00325962	15.2375
2	74182701	74182900	*	1.19658e-05	15.9916
2	74851701	74851900	*	0.000364597	15.7738
2	75343201	75343400	*	5.93243e-06	18.3545
2	77537801	77538000	*	0.000244492	-15.333
2	78467201	78467400	*	0.000279447	16.872
2	79208201	79208400	*	1.00453e-05	-15.9919
2	79826101	79826300	*	5.71836e-05	-19.4112
2	80064501	80064700	*	0.000281091	-17.4
2	80272001	80272200	*	0.000261743	15.1845
2	80562401	80562600	*	3.82747e-05	17.9584
2	80562501	80562700	*	3.82747e-05	17.9584
2	81254101	81254300	*	4.06627e-07	16.931
2	81860401	81860600	*	5.09893e-05	16.2879
2	82363501	82363700	*	0.000605158	15.2965
2	82581101	82581300	*	0.000201646	15.1423
2	82601401	82601600	*	9.30952e-05	16.8951
2	83253901	83254100	*	0.000263871	15.8782
2	83254001	83254200	*	3.91719e-06	16.8536
2	83981301	83981500	*	0.000143911	15.2611
2	83986701	83986900	*	1.35668e-18	26.8362
2	84847401	84847600	*	1.07426e-05	16.0839
2	85028201	85028400	*	0.000212076	-16.7663
2	85237301	85237500	*	3.12895e-05	16.6408
2	85237401	85237600	*	4.91641e-06	17.9772
2	85422901	85423100	*	5.50866e-05	15.0579
2	86718501	86718700	*	0.000862368	16.6081
2	86721001	86721200	*	7.34925e-06	-17.9687
2	86721101	86721300	*	3.35452e-07	-17.7543
2	87235301	87235500	*	4.09497e-06	-20.1409
2	87235401	87235600	*	1.04557e-05	-17.4451
2	87319801	87320000	*	1.79005e-13	17.243
2	87319901	87320100	*	1.02168e-13	16.322
2	87343501	87343700	*	3.07863e-05	16.9789
2	87407901	87408100	*	0.000534254	-16.3415
2	87572201	87572400	*	3.63345e-08	18.0078
2	87637301	87637500	*	5.30432e-05	-16.1367
2	87637401	87637600	*	5.0588e-05	-17.1288
2	87739701	87739900	*	2.20556e-09	15.4593
2	87833001	87833200	*	2.85907e-05	16.8683
2	87872101	87872300	*	6.56607e-05	18.0223
2	88199301	88199500	*	1.7276e-07	18.1984
2	88544901	88545100	*	2.56046e-08	24.4438
2	88545001	88545200	*	7.54002e-07	17.5014
2	89708601	89708800	*	2.14419e-06	15.7319
2	89745701	89745900	*	4.05581e-06	-17.941
2	89745801	89746000	*	4.05581e-06	-17.941
2	90776401	90776600	*	2.81979e-06	16.1055
2	90776501	90776700	*	2.66554e-06	18.1948
2	90838301	90838500	*	7.3768e-05	15.1405
2	92807701	92807900	*	6.38612e-06	15.9844
2	93358101	93358300	*	0.000315808	16.6309
2	94131701	94131900	*	0.000787171	17.4679
2	94273201	94273400	*	2.55149e-05	15.9495
2	95164401	95164600	*	0.000643292	-17.3988
2	95164501	95164700	*	0.000643292	-17.3988
2	95650901	95651100	*	8.37394e-05	15.6658
2	95884501	95884700	*	0.000230809	15.5029
2	96007101	96007300	*	0.000298929	-15.45
2	96136901	96137100	*	0.00139049	15.6684
2	96250201	96250400	*	6.67843e-05	19.2906
2	96250301	96250500	*	0.000136377	15.7338
2	97750501	97750700	*	5.53048e-06	16.6487
2	98423201	98423400	*	0.000413336	-15.6008
2	98423301	98423500	*	1.28811e-06	-16.6607
2	98654601	98654800	*	0.000205037	15.7203
2	99419601	99419800	*	8.03759e-05	-17.0713
2	99609501	99609700	*	5.9222e-09	-16.0502
2	99658001	99658200	*	0.000138254	-17.6136
2	99658101	99658300	*	0.000169183	-16.366
2	100118901	100119100	*	0.000313093	15.8021
2	101464301	101464500	*	3.07018e-05	-20.5897
2	101464401	101464600	*	8.72175e-06	-18.0478
2	101810601	101810800	*	1.41988e-05	18.5603
2	101988901	101989100	*	2.69407e-06	17.7572
2	102072701	102072900	*	3.88446e-06	-15.6482
2	102309501	102309700	*	2.02022e-07	15.0762
2	102494601	102494800	*	9.90811e-07	15.7015
2	102904501	102904700	*	2.38952e-05	18.2245
2	102925501	102925700	*	7.43155e-07	19.5006
2	102925601	102925800	*	1.09239e-06	22.0584
2	103331001	103331200	*	1.41315e-06	19.3494
2	103423001	103423200	*	3.59718e-05	19.1722
2	104523501	104523700	*	0.000790434	15.6806
2	105056001	105056200	*	5.97811e-05	16.1623
2	105771601	105771800	*	5.982e-05	-16.8319
2	106076301	106076500	*	0.000266808	15.3751
2	106126801	106127000	*	9.77294e-07	16.6385
2	106493501	106493700	*	3.75279e-09	23.9086
2	106493601	106493800	*	3.75279e-09	23.9086
2	107659101	107659300	*	0.000120555	18.9487
2	108203301	108203500	*	2.11106e-08	23.9717
2	108255201	108255400	*	1.41006e-06	18.4338
2	108255301	108255500	*	2.10684e-06	16.9225
2	108411501	108411700	*	3.18719e-06	19.6861
2	109566301	109566500	*	1.19788e-06	21.2367
2	110421401	110421600	*	0.000660182	17.2039
2	110931001	110931200	*	0.000383584	-15.2012
2	112727801	112728000	*	0.00038961	15.0718
2	113117901	113118100	*	6.68268e-08	21.2247
2	113575101	113575300	*	0.000325129	15.4508
2	114687201	114687400	*	2.13872e-05	17.0305
2	114687301	114687500	*	6.91687e-07	16.6279
2	115071601	115071800	*	0.000333481	15.2985
2	115386301	115386500	*	0.000218352	16.5357
2	115386401	115386600	*	0.000218352	16.5357
2	116105401	116105600	*	0.000253179	17.5218
2	116105501	116105700	*	0.000333643	15.0943
2	116399801	116400000	*	1.50225e-05	15.7467
2	116404201	116404400	*	1.72293e-08	19.0968
2	116525801	116526000	*	0.000201132	15.434
2	116552901	116553100	*	1.07e-21	19.2423
2	116553001	116553200	*	2.96204e-28	22.9343
2	116641501	116641700	*	2.09165e-06	15.2774
2	116658601	116658800	*	7.5362e-06	-18.3074
2	116871901	116872100	*	7.90994e-07	18.5374
2	117250701	117250900	*	3.04953e-05	18.2562
2	118454301	118454500	*	0.000589062	15.4242
2	119107801	119108000	*	1.22709e-06	15.8964
2	119107901	119108100	*	4.21595e-10	18.6529
2	120167701	120167900	*	0.000229572	17.7934
2	120179101	120179300	*	7.70599e-06	16.7241
2	120496701	120496900	*	9.2291e-05	15.316
2	120496801	120497000	*	3.71461e-06	16.1632
2	120514401	120514600	*	3.63404e-05	15.3585
2	120539101	120539300	*	0.000240144	-17.0968
2	120632801	120633000	*	2.27811e-07	16.166
2	120777801	120778000	*	0.000446721	15.4441
2	120911201	120911400	*	0.000265561	15.1895
2	121272001	121272200	*	1.53378e-07	16.3121
2	123228901	123229100	*	2.63007e-11	-19.3477
2	123229001	123229200	*	2.63007e-11	-19.3477
2	123325701	123325900	*	0.000282229	-16.2065
2	123779101	123779300	*	7.45445e-08	16.5291
2	123779201	123779400	*	5.11956e-08	16.6914
2	125058501	125058700	*	0.000177801	17.8778
2	125661901	125662100	*	3.09412e-05	15.493
2	125862701	125862900	*	0.000123835	-16.2709
2	126138201	126138400	*	0.000458113	-16.2207
2	126150901	126151100	*	5.58985e-05	-16.026
2	126151001	126151200	*	3.39459e-06	-16.9726
2	126264901	126265100	*	1.88145e-08	-29.6551
2	126265001	126265200	*	6.3221e-07	-21.8021
2	126656201	126656400	*	0.000725744	15.376
2	126808901	126809100	*	1.17653e-06	15.9746
2	126835201	126835400	*	0.000545969	15.5486
2	127169301	127169500	*	0.000125942	-19.3051
2	127668401	127668600	*	0.000136087	-15.2453
2	128087801	128088000	*	3.7597e-05	15.2324
2	128171601	128171800	*	3.44943e-05	-18.9363
2	128248701	128248900	*	0.00171109	15.1607
2	128852301	128852500	*	1.65632e-07	17.0257
2	129202801	129203000	*	0.000216159	-15.7419
2	129202901	129203100	*	1.43302e-05	-16.5121
2	129218801	129219000	*	7.33115e-17	26.1144
2	129218901	129219100	*	7.91634e-11	25.06
2	129322701	129322900	*	8.17747e-05	-17.9939
2	129350501	129350700	*	3.921e-07	18.2356
2	129585201	129585400	*	0.000276887	15.2738
2	129603201	129603400	*	1.17708e-09	-15.0177
2	129603301	129603500	*	6.8496e-11	-16.4983
2	129603401	129603600	*	4.2391e-06	-19.8955
2	129618401	129618600	*	1.79924e-06	15.5773
2	129798001	129798200	*	1.52218e-07	-16.636
2	129862701	129862900	*	2.9472e-07	-16.9994
2	130106101	130106300	*	1.63696e-07	18.2765
2	131569101	131569300	*	0.000296222	16.1053
2	131569201	131569400	*	6.01397e-05	15.8074
2	131654901	131655100	*	1.14809e-05	16.3252
2	132175801	132176000	*	0.000228838	15.0274
2	132175901	132176100	*	0.000228838	15.0274
2	132428801	132429000	*	1.08551e-07	-15.446
2	132505701	132505900	*	1.2017e-05	-16.1039
2	132584501	132584700	*	1.66417e-05	16.3765
2	132592601	132592800	*	2.16668e-05	-17.9132
2	132613501	132613700	*	7.04893e-06	-18.1535
2	132641801	132642000	*	5.20425e-05	-15.7497
2	132675601	132675800	*	0.000139509	-15.3145
2	132675701	132675900	*	1.3692e-06	-18.7785
2	133110501	133110700	*	3.32084e-10	16.5634
2	133442601	133442800	*	0.000808062	-15.2477
2	133442701	133442900	*	0.000808062	-15.2477
2	134071701	134071900	*	1.58695e-07	15.0381
2	134204201	134204400	*	0.000297254	-15.3885
2	134204301	134204500	*	0.000297254	-15.3885
2	134271101	134271300	*	3.73521e-05	-17.6444
2	134441301	134441500	*	0.000159348	-15.7011
2	134559701	134559900	*	8.12709e-06	-18.4692
2	134685201	134685400	*	4.69078e-06	15.6929
2	135102901	135103100	*	0.000191735	-15.9691
2	135554701	135554900	*	3.6752e-05	-16.6003
2	135648401	135648600	*	4.46758e-09	-15.4767
2	135648701	135648900	*	3.17956e-10	-16.2176
2	135710701	135710900	*	8.01821e-06	15.277
2	135710801	135711000	*	3.56605e-06	19.6742
2	135724201	135724400	*	5.60814e-05	-16.4246
2	135798401	135798600	*	3.58226e-05	-19.8077
2	135891301	135891500	*	5.26835e-05	-17.0388
2	135891401	135891600	*	5.26835e-05	-17.0388
2	136230401	136230600	*	4.30384e-05	-15.2326
2	136322101	136322300	*	4.74342e-06	-15.415
2	136343801	136344000	*	6.6404e-09	-18.3913
2	136344401	136344600	*	2.34916e-14	-26.4105
2	136344501	136344700	*	9.282e-09	-19.612
2	136370501	136370700	*	4.14111e-05	17.2766
2	136370601	136370800	*	3.2444e-07	15.5795
2	136388601	136388800	*	4.98504e-07	-16.5318
2	136493501	136493700	*	3.47208e-05	-17.9659
2	136493601	136493800	*	3.47208e-05	-17.9659
2	136525301	136525500	*	0.000593752	15.1376
2	136682101	136682300	*	2.25824e-08	-15.3018
2	136716501	136716700	*	4.32707e-08	-16.1547
2	136716601	136716800	*	9.75747e-06	-16.2069
2	136754301	136754500	*	7.2625e-06	-17.5276
2	136754401	136754600	*	2.64043e-06	-16.9758
2	136869201	136869400	*	3.29277e-06	-18.1857
2	136869301	136869500	*	4.40608e-07	-17.1611
2	136971301	136971500	*	2.05662e-08	-17.7771
2	136988201	136988400	*	1.11653e-15	-19.4598
2	137018501	137018700	*	3.41193e-06	-15.3761
2	137153801	137154000	*	2.01396e-06	-19.9153
2	137177001	137177200	*	1.96907e-07	-16.1487
2	137227601	137227800	*	8.41847e-13	-21.4591
2	137670601	137670800	*	0.00013944	16.1325
2	137725201	137725400	*	5.83203e-08	19.4154
2	137725301	137725500	*	7.76146e-08	16.4251
2	138437901	138438100	*	5.2692e-06	-17.6874
2	138438001	138438200	*	0.000606917	-19.4427
2	138450301	138450500	*	1.32432e-09	25.9259
2	138450401	138450600	*	1.06373e-07	23.4809
2	138456401	138456600	*	4.2434e-05	15.9781
2	138502901	138503100	*	1.24889e-06	17.7746
2	138522701	138522900	*	5.0604e-06	-20.3019
2	138558601	138558800	*	1.49582e-07	16.6557
2	138562001	138562200	*	2.27952e-10	16.4697
2	138562101	138562300	*	5.36279e-06	15.3355
2	138636101	138636300	*	0.00011434	-16.0252
2	138640401	138640600	*	1.08545e-05	-18.7286
2	138648001	138648200	*	0.000404106	15.5162
2	138660301	138660500	*	1.66943e-12	-30.4474
2	138660401	138660600	*	9.54432e-14	-29.8159
2	138739901	138740100	*	2.77245e-05	-18.1079
2	138802401	138802600	*	3.95652e-06	-18.7195
2	138881001	138881200	*	9.96976e-06	-17.5445
2	139031501	139031700	*	0.000127295	15.1859
2	139033301	139033500	*	0.000130045	-15.8103
2	139093501	139093700	*	2.89301e-08	21.772
2	139145001	139145200	*	2.58474e-07	20.3063
2	139145101	139145300	*	1.83521e-07	17.2586
2	139161901	139162100	*	2.8094e-05	16.9389
2	139188201	139188400	*	0.00131937	15.1111
2	139313201	139313400	*	3.30291e-08	-21.9014
2	139320701	139320900	*	4.87259e-05	-20.4881
2	139333701	139333900	*	0.000127362	16.6205
2	139510301	139510500	*	0.000652689	15.2458
2	139511501	139511700	*	2.3834e-08	17.3801
2	139514101	139514300	*	0.00230671	-16.3195
2	139514201	139514400	*	1.85158e-05	-18.6248
2	139514701	139514900	*	7.56987e-07	17.3917
2	139514801	139515000	*	2.87617e-05	18.0022
2	139639301	139639500	*	3.07168e-08	-17.3153
2	139639401	139639600	*	6.86444e-10	-18.7306
2	139712801	139713000	*	1.6922e-09	15.3193
2	140074001	140074200	*	3.3805e-06	19.0757
2	140623601	140623800	*	9.03856e-07	23.4854
2	140672201	140672400	*	8.59689e-06	-17.8571
2	140686801	140687000	*	0.000774775	18.3198
2	140730201	140730400	*	5.459e-26	-20.9252
2	141210501	141210700	*	0.000264294	18.328
2	141620601	141620800	*	1.43769e-05	20.3796
2	141620701	141620900	*	3.90783e-05	18.4237
2	141630201	141630400	*	8.84524e-07	19.4196
2	141630301	141630500	*	7.04796e-05	19.7999
2	141721001	141721200	*	0.000360596	16.1641
2	141902601	141902800	*	4.71333e-07	19.331
2	141904401	141904600	*	3.55047e-12	24.5583
2	141904501	141904700	*	1.11671e-08	21.5204
2	142065501	142065700	*	8.59139e-06	-16.1065
2	142065601	142065800	*	8.59139e-06	-16.1065
2	142111601	142111800	*	5.81383e-06	-15.2857
2	142262701	142262900	*	4.1773e-05	-16.2395
2	142300701	142300900	*	4.72239e-13	22.7942
2	142462601	142462800	*	0.000712798	15.4122
2	142648501	142648700	*	0.00215225	15.093
2	142664401	142664600	*	0.000274971	16.315
2	142929201	142929400	*	1.50995e-06	24.5366
2	143024101	143024300	*	3.241e-09	15.4959
2	143068701	143068900	*	1.5222e-06	-18.3542
2	143430701	143430900	*	6.15785e-11	-22.4328
2	143430801	143431000	*	3.3013e-11	-21.6261
2	143485301	143485500	*	2.73944e-07	19.5483
2	143556801	143557000	*	0.000176207	15.4762
2	143648801	143649000	*	4.18217e-08	-16.4174
2	143738601	143738800	*	1.18791e-05	17.7162
2	143864301	143864500	*	0.00112638	15.5207
2	144013701	144013900	*	1.48788e-06	-19.228
2	144338901	144339100	*	1.63163e-07	21.1602
2	144339001	144339200	*	5.01945e-12	19.0444
2	144416101	144416300	*	0.00012082	16.2927
2	144531601	144531800	*	3.19241e-05	15.4687
2	144580801	144581000	*	4.52554e-05	-15.0747
2	144595801	144596000	*	8.1123e-12	-15.3304
2	144595901	144596100	*	3.33445e-10	-16.228
2	144685501	144685700	*	3.09542e-08	15.5042
2	144693201	144693400	*	4.72189e-05	16.7801
2	144693301	144693500	*	1.61375e-06	15.5891
2	145218801	145219000	*	0.000147644	-15.8272
2	145498701	145498900	*	1.09818e-06	23.5088
2	145708001	145708200	*	5.47743e-06	-15.9874
2	145997401	145997600	*	5.12008e-07	16.5229
2	146151501	146151700	*	0.000288032	15.6537
2	146151601	146151800	*	0.000288032	15.6537
2	146419801	146420000	*	0.000122166	16.7491
2	146419901	146420100	*	0.000305197	16.5556
2	146570601	146570800	*	4.13312e-08	18.5745
2	146704201	146704400	*	3.20541e-07	15.9003
2	146817101	146817300	*	6.61255e-05	15.1092
2	147038101	147038300	*	0.000219049	-18.0319
2	147065801	147066000	*	3.95721e-05	16.088
2	147185501	147185700	*	4.04538e-09	25.4168
2	147231001	147231200	*	0.00341678	15.1257
2	147518001	147518200	*	2.45492e-05	-17.1569
2	147737101	147737300	*	0.000291832	15.6478
2	148005601	148005800	*	1.33417e-06	19.5823
2	148130901	148131100	*	3.76338e-06	16.3173
2	148311501	148311700	*	0.000223351	15.5785
2	148381401	148381600	*	1.95163e-05	17.3087
2	148381501	148381700	*	1.17939e-05	17.8439
2	148444101	148444300	*	0.000674642	15.4135
2	148651701	148651900	*	2.99484e-06	16.2015
2	148687901	148688100	*	0.000108914	-17.2943
2	148774401	148774600	*	1.61909e-05	16.6751
2	149074001	149074200	*	2.58799e-05	16.2512
2	149091101	149091300	*	7.29835e-06	-18.1818
2	149150001	149150200	*	6.89239e-05	15.1379
2	149273301	149273500	*	3.79795e-06	-19.5959
2	149273401	149273600	*	5.88862e-07	-18.9455
2	149416101	149416300	*	0.000177643	17.1129
2	149416201	149416400	*	0.000177643	17.1129
2	149518401	149518600	*	1.39983e-05	15.2992
2	149524701	149524900	*	3.76481e-05	16.0155
2	149769801	149770000	*	2.84103e-05	-16.5974
2	149900201	149900400	*	3.75074e-07	21.7107
2	149900301	149900500	*	9.02005e-10	19.9243
2	149918701	149918900	*	9.07602e-07	18.3746
2	149918801	149919000	*	3.13065e-06	15.1048
2	150136201	150136400	*	5.46173e-05	-17.4846
2	150136901	150137100	*	0.00200567	15.6525
2	150155101	150155300	*	3.48008e-07	20.7452
2	150155301	150155500	*	2.54619e-07	19.838
2	150204901	150205100	*	1.86989e-05	-18.7923
2	150205001	150205200	*	5.76849e-08	-21.4484
2	150361101	150361300	*	3.08336e-06	19.6367
2	150375101	150375300	*	1.15789e-05	15.1722
2	150376801	150377000	*	4.37156e-07	-15.6056
2	150685301	150685500	*	8.81186e-10	18.3828
2	150715601	150715800	*	6.30317e-12	18.753
2	150715701	150715900	*	7.22936e-09	19.175
2	150766601	150766800	*	1.33049e-07	-19.3431
2	150766701	150766900	*	4.21243e-07	-17.1245
2	150767101	150767300	*	1.37691e-11	-27.1723
2	150884201	150884400	*	9.73831e-07	17.8101
2	151439901	151440100	*	1.1485e-05	17.2793
2	151455201	151455400	*	5.83223e-06	-17.4144
2	151720101	151720300	*	0.000174405	16.0507
2	151799101	151799300	*	6.36832e-08	-18.5246
2	151799201	151799400	*	2.29294e-09	-17.1982
3	179001	179200	*	3.21094e-07	-15.0045
3	192801	193000	*	2.01872e-08	16.5928
3	565501	565700	*	2.28984e-06	-16.9609
3	627501	627700	*	0.00185515	-15.093
3	678401	678600	*	4.49953e-09	17.2295
3	822301	822500	*	4.14708e-09	-16.5949
3	822401	822600	*	2.09505e-09	-15.0012
3	1829201	1829400	*	9.43865e-06	17.9387
3	1829301	1829500	*	0.000369532	16.4658
3	2066101	2066300	*	8.02749e-07	15.8159
3	2066201	2066400	*	1.26544e-05	15.0578
3	2079301	2079500	*	1.01825e-08	-16.3893
3	2079401	2079600	*	1.84077e-11	-18.1292
3	2170701	2170900	*	2.19001e-08	24.0262
3	2170801	2171000	*	9.01949e-07	21.3452
3	2193701	2193900	*	9.49731e-08	15.3098
3	2224001	2224200	*	4.3408e-05	15.8904
3	2316601	2316800	*	2.43382e-07	17.6418
3	2340001	2340200	*	9.59718e-08	16.4174
3	2361901	2362100	*	8.80051e-06	15.1527
3	2389201	2389400	*	1.47147e-05	16.4845
3	2437801	2438000	*	6.51682e-12	17.7575
3	2438001	2438200	*	0.000515244	15.4973
3	2438201	2438400	*	3.8488e-05	18.3223
3	2438301	2438500	*	1.96159e-06	20.0203
3	2474601	2474800	*	1.34496e-05	16.6192
3	2493001	2493200	*	2.78019e-10	20.6405
3	2564701	2564900	*	8.41931e-08	-17.0048
3	2840201	2840400	*	1.06312e-06	16.2698
3	2919001	2919200	*	5.11658e-25	24.35
3	2919101	2919300	*	5.34109e-21	20.0039
3	2930601	2930800	*	1.21144e-08	17.764
3	3017001	3017200	*	1.13682e-06	-16.2267
3	3026501	3026700	*	1.42115e-10	16.7413
3	3084901	3085100	*	7.37019e-08	-17.5622
3	3088101	3088300	*	4.20614e-10	16.5918
3	3134901	3135100	*	2.18728e-06	-15.1907
3	3293001	3293200	*	7.54506e-10	16.8262
3	3348901	3349100	*	2.26875e-07	16.3587
3	3422601	3422800	*	5.69734e-09	15.7721
3	4140101	4140300	*	2.01885e-08	-15.7872
3	4232301	4232500	*	7.80374e-07	-16.2313
3	4245101	4245300	*	4.51635e-06	-15.0292
3	4473701	4473900	*	1.04948e-07	15.3988
3	4832301	4832500	*	2.94062e-09	-17.1601
3	4891401	4891600	*	0.00129785	15.2928
3	5040801	5041000	*	2.25286e-08	15.5366
3	5228801	5229000	*	5.58468e-08	-20.1436
3	5246301	5246500	*	4.44516e-07	-19.7702
3	5246401	5246600	*	2.65851e-07	-19.695
3	5254801	5255000	*	1.59064e-06	16.9852
3	5375501	5375700	*	9.39343e-05	15.5955
3	5858201	5858400	*	5.11054e-07	24.8563
3	6110601	6110800	*	1.19852e-06	-16.92
3	6265501	6265700	*	1.87215e-05	-16.8146
3	6284801	6285000	*	3.45337e-06	17.4325
3	6612201	6612400	*	6.69663e-05	16.8645
3	6777501	6777700	*	3.18044e-06	-16.8301
3	6777601	6777800	*	7.96175e-06	-16.1142
3	6968701	6968900	*	0.000102599	-15.5333
3	7004601	7004800	*	0.00110339	15.1732
3	7926101	7926300	*	2.68716e-08	17.5597
3	8051701	8051900	*	2.22737e-05	-16.7201
3	8463201	8463400	*	6.10152e-05	18.5152
3	8810101	8810300	*	0.00144982	16.7414
3	8840101	8840300	*	0.000238903	17.0424
3	8871201	8871400	*	8.03084e-05	-15.225
3	9189901	9190100	*	0.00101017	15.1431
3	9389801	9390000	*	6.06746e-06	21.0909
3	9645701	9645900	*	9.5018e-05	-15.6612
3	9653701	9653900	*	6.42303e-05	-15.7452
3	9676201	9676400	*	2.73342e-06	16.8629
3	9676301	9676500	*	6.014e-05	15.2813
3	10183101	10183300	*	0.000113633	15.2215
3	10431601	10431800	*	0.000153178	15.3285
3	10896401	10896600	*	8.55041e-05	16.2889
3	11475701	11475900	*	0.00106084	16.1569
3	12271801	12272000	*	0.00019115	-15.6797
3	12271901	12272100	*	3.54724e-06	-19.3111
3	12315001	12315200	*	0.000124478	15.9161
3	12363901	12364100	*	1.36377e-06	15.7865
3	12364001	12364200	*	1.36377e-06	15.7865
3	12521901	12522100	*	0.00292742	-15.563
3	12610301	12610500	*	3.69398e-05	16.4351
3	12610401	12610600	*	3.34262e-05	16.7625
3	12652501	12652700	*	4.44804e-05	17.3896
3	12721601	12721800	*	0.000128809	15.5769
3	12721701	12721900	*	0.000102802	16.6804
3	12813901	12814100	*	0.000130156	-16.7701
3	12976701	12976900	*	6.84575e-07	15.1858
3	12987901	12988100	*	0.000129171	15.319
3	13041301	13041500	*	3.38561e-06	-19.2885
3	13102901	13103100	*	3.45187e-05	16.4046
3	13119001	13119200	*	6.21614e-09	-22.8458
3	13155301	13155500	*	7.53717e-07	-21.1317
3	13158001	13158200	*	5.90918e-06	18.9197
3	13334201	13334400	*	3.30431e-07	17.0544
3	13335601	13335800	*	0.000428637	-15.3475
3	13359201	13359400	*	0.000182451	-16.3243
3	13370801	13371000	*	1.5486e-09	15.6557
3	13370901	13371100	*	6.88757e-15	15.6804
3	13446001	13446200	*	8.00078e-05	15.1236
3	13591701	13591900	*	3.28645e-12	16.8204
3	13718501	13718700	*	3.42661e-06	15.6307
3	13718601	13718800	*	1.41884e-07	17.9716
3	13843501	13843700	*	3.86632e-06	-22.1328
3	13857401	13857600	*	0.00013664	16.27
3	13857501	13857700	*	2.74044e-06	20.3533
3	14409001	14409200	*	2.972e-09	15.4061
3	14444401	14444600	*	4.18362e-07	-19.5448
3	14446301	14446500	*	3.00973e-11	15.7082
3	14508101	14508300	*	0.000528922	15.3824
3	14532701	14532900	*	0.000433392	-17.9279
3	14609001	14609200	*	3.97018e-08	-17.2071
3	14780201	14780400	*	0.000517852	-15.3793
3	15084501	15084700	*	3.64359e-06	-19.3958
3	15131901	15132100	*	2.8617e-05	16.6992
3	15196301	15196500	*	9.12147e-06	15.1947
3	15502901	15503100	*	0.000233854	16.4282
3	15864401	15864600	*	1.04754e-05	17.4642
3	16073801	16074000	*	1.91581e-05	16.1895
3	16073901	16074100	*	1.15124e-05	18.1474
3	16651801	16652000	*	8.52518e-05	18.105
3	16651901	16652100	*	0.00102974	15.4895
3	16942201	16942400	*	3.88667e-06	17.525
3	17275401	17275600	*	4.3958e-05	15.9798
3	17603101	17603300	*	4.84786e-07	-16.9845
3	17860301	17860500	*	2.13245e-07	-17.9999
3	18016901	18017100	*	3.49049e-08	16.1768
3	18972401	18972600	*	1.70873e-05	-18.3666
3	19467401	19467600	*	3.27323e-07	17.9169
3	19478801	19479000	*	1.2794e-05	16.9482
3	19635001	19635200	*	6.60252e-16	20.1092
3	19791901	19792100	*	0.00034145	15.7741
3	19818101	19818300	*	6.10172e-18	16.541
3	19870801	19871000	*	9.33966e-07	16.8431
3	19985101	19985300	*	0.00019352	16.7549
3	19996201	19996400	*	7.81284e-06	-15.3873
3	20208601	20208800	*	0.00189141	16.6634
3	20729101	20729300	*	2.00436e-05	16.0331
3	20773101	20773300	*	2.2305e-05	15.2277
3	20778601	20778800	*	0.000106386	17.292
3	20929801	20930000	*	9.82754e-05	15.3659
3	21227901	21228100	*	0.00103043	15.0536
3	21410601	21410800	*	0.000116247	16.0194
3	21420601	21420800	*	0.000265847	-17.5543
3	21747701	21747900	*	7.69698e-06	-15.5962
3	22102501	22102700	*	2.82333e-06	-15.5699
3	22181401	22181600	*	9.89804e-09	17.2083
3	22209601	22209800	*	3.34848e-08	17.8881
3	22641101	22641300	*	9.64569e-06	19.5095
3	22641201	22641400	*	2.41782e-05	16.701
3	23162001	23162200	*	0.000219074	16.2678
3	23363001	23363200	*	5.0314e-05	15.6577
3	23363101	23363300	*	4.49339e-06	18.328
3	23540901	23541100	*	1.54982e-07	16.7593
3	23617901	23618100	*	0.000238808	17.0155
3	23629401	23629600	*	3.90669e-15	27.0078
3	23629501	23629700	*	2.40535e-12	25.1579
3	24545801	24546000	*	7.83966e-06	20.4119
3	24545901	24546100	*	9.91239e-08	19.5021
3	25012201	25012400	*	7.55989e-07	21.2067
3	25012301	25012500	*	9.57073e-08	24.0365
3	25625801	25626000	*	0.000154627	-18.658
3	26316701	26316900	*	1.07333e-08	16.0673
3	26437201	26437400	*	0.00042228	16.8758
3	26565801	26566000	*	2.26953e-06	18.8265
3	26613301	26613500	*	0.00101777	-15.8888
3	26775801	26776000	*	0.000118892	-15.5789
3	27256301	27256500	*	0.000583424	15.3961
3	27398701	27398900	*	1.94062e-09	17.1287
3	27643401	27643600	*	0.000311232	-18.1347
3	27660501	27660700	*	9.6437e-06	19.5504
3	27797401	27797600	*	0.000776489	-15.0862
3	28235601	28235800	*	7.89079e-05	16.0915
3	28419901	28420100	*	7.16245e-07	-19.8142
3	28500201	28500400	*	0.000136217	16.4708
3	28683101	28683300	*	2.07673e-05	-19.634
3	28743001	28743200	*	0.00012825	-15.8727
3	28751201	28751400	*	1.88247e-06	15.1727
3	29091101	29091300	*	0.00145624	-15.9091
3	29262601	29262800	*	3.57895e-06	20.7163
3	29378701	29378900	*	1.30314e-06	15.5987
3	29408101	29408300	*	1.77804e-07	18.7969
3	29425601	29425800	*	4.95859e-07	16.9249
3	29509601	29509800	*	2.19204e-05	16.8988
3	29885601	29885800	*	1.98572e-05	-16.5385
3	29885701	29885900	*	5.26373e-05	-16.1625
3	30083301	30083500	*	1.13004e-05	18.9372
3	30132101	30132300	*	1.54699e-05	16.1396
3	30166601	30166800	*	0.000155809	-17.4658
3	30695501	30695700	*	0.000162329	17.2071
3	30709801	30710000	*	9.53114e-06	-15.4075
3	30784301	30784500	*	1.3869e-05	17.3821
3	30909801	30910000	*	1.18178e-08	24.8257
3	30909901	30910100	*	0.00055279	16.1288
3	30985201	30985400	*	0.000131574	15.9662
3	31078701	31078900	*	3.93336e-06	-15.1022
3	31078801	31079000	*	1.47519e-05	-17.2871
3	31215101	31215300	*	1.93802e-08	21.8856
3	31336401	31336600	*	1.16673e-08	-17.5064
3	31359801	31360000	*	1.37853e-14	15.2383
3	31428901	31429100	*	6.68517e-05	15.2138
3	31463301	31463500	*	4.24409e-09	-19.7847
3	31940401	31940600	*	1.66866e-08	16.7532
3	32650501	32650700	*	5.39356e-06	-18.3587
3	33132201	33132400	*	0.000172493	16.466
3	33260701	33260900	*	0.000670542	16.464
3	33460001	33460200	*	2.88336e-05	-16.1405
3	33486601	33486800	*	4.52159e-05	-15.1749
3	33523401	33523600	*	0.000651002	15.2833
3	33558501	33558700	*	5.84816e-06	18.5355
3	33635601	33635800	*	4.56922e-05	18.5829
3	33661301	33661500	*	6.50592e-13	15.8046
3	33964201	33964400	*	0.00155396	-15.6614
3	34448701	34448900	*	2.52345e-07	18.4821
3	34567101	34567300	*	3.55922e-08	15.9187
3	34776801	34777000	*	5.04628e-05	16.0428
3	34776901	34777100	*	3.53773e-06	16.6335
3	34789301	34789500	*	7.00928e-08	20.6674
3	34884301	34884500	*	1.6695e-13	-17.4788
3	34884401	34884600	*	6.69154e-14	-17.2246
3	35081301	35081500	*	1.36809e-06	15.731
3	35281601	35281800	*	2.34262e-09	16.2841
3	35322501	35322700	*	0.000110391	-15.0584
3	35425401	35425600	*	5.3132e-05	15.1703
3	35760601	35760800	*	8.63545e-06	-19.5595
3	35768901	35769100	*	0.000160138	15.4117
3	36075201	36075400	*	0.000406214	-16.3769
3	36193901	36194100	*	0.000368146	15.251
3	36325901	36326100	*	0.000329813	-15.6769
3	36473401	36473600	*	0.0013033	-16.7429
3	36544401	36544600	*	0.000926312	15.453
3	36544501	36544700	*	0.000158934	17.1304
3	36708101	36708300	*	0.000189731	16.3824
3	36951201	36951400	*	0.00013361	15.4146
3	37171601	37171800	*	9.16729e-06	17.9542
3	37183101	37183300	*	6.39395e-06	-18.7223
3	37251701	37251900	*	8.82282e-05	16.1317
3	37312601	37312800	*	0.000242416	-15.7823
3	37653601	37653800	*	4.93379e-05	15.3229
3	37665001	37665200	*	3.36816e-20	15.6442
3	37848701	37848900	*	4.46796e-06	19.5272
3	37944901	37945100	*	2.29457e-06	16.8267
3	37945301	37945500	*	1.26608e-06	15.1419
3	38081401	38081600	*	0.00102281	15.3055
3	38394501	38394700	*	1.35279e-07	-16.1822
3	38466001	38466200	*	1.75543e-06	15.0763
3	38538901	38539100	*	0.000234358	16.5016
3	38566201	38566400	*	0.000165654	15.189
3	38736901	38737100	*	7.29859e-06	16.4081
3	38737001	38737200	*	1.06034e-06	15.0823
3	38775601	38775800	*	2.72656e-05	16.3197
3	39338201	39338400	*	0.000519992	15.1444
3	39392401	39392600	*	0.000103693	17.3024
3	39996301	39996500	*	7.97651e-14	-20.9871
3	39996401	39996600	*	1.87563e-25	-20.4831
3	40068701	40068900	*	0.000458962	15.4928
3	40288701	40288900	*	1.4693e-15	-17.145
3	40288801	40289000	*	2.7704e-19	-22.2754
3	40615001	40615200	*	2.18206e-07	17.96
3	40615101	40615300	*	3.73703e-07	17.8419
3	41268801	41269000	*	1.46262e-05	16.521
3	41268901	41269100	*	1.46262e-05	16.521
3	41850601	41850800	*	1.7943e-11	17.8058
3	42256901	42257100	*	7.62008e-05	16.0714
3	42257001	42257200	*	7.62008e-05	16.0714
3	42745801	42746000	*	7.16725e-05	-15.3676
3	42745901	42746100	*	1.87961e-06	-16.8948
3	43924301	43924500	*	0.00072166	-16.1438
3	44299901	44300100	*	0.000331493	-17.3714
3	44949801	44950000	*	1.08688e-05	19.034
3	45163101	45163300	*	1.12524e-12	-22.0189
3	45163201	45163400	*	6.90733e-14	-20.552
3	45202601	45202800	*	6.7805e-06	17.2934
3	45202701	45202900	*	1.98569e-05	16.7955
3	46913401	46913600	*	1.78771e-06	16.0116
3	47076801	47077000	*	1.10432e-06	-17.5696
3	47138101	47138300	*	7.83742e-07	16.3253
3	47138201	47138400	*	2.425e-08	15.0985
3	47217501	47217700	*	3.12519e-07	-19.1852
3	47653801	47654000	*	1.48816e-09	20.8176
3	47705301	47705500	*	4.88892e-08	17.541
3	47771701	47771900	*	0.000130565	-16.8559
3	47781501	47781700	*	1.82469e-05	16.5268
3	47800201	47800400	*	4.56747e-07	-20.3625
3	47951901	47952100	*	8.4073e-06	16.6538
3	48022601	48022800	*	3.39029e-05	15.106
3	48219601	48219800	*	1.18094e-06	-16.2714
3	48446501	48446700	*	4.4012e-05	-17.4147
3	48574101	48574300	*	5.97127e-09	-16.3025
3	48611001	48611200	*	2.95485e-08	-19.219
3	48667001	48667200	*	3.75915e-09	-22.5815
3	48667101	48667300	*	1.47042e-07	-19.2522
3	48716101	48716300	*	8.42499e-11	-26.4031
3	48827601	48827800	*	2.20704e-05	-18.2249
3	48958201	48958400	*	2.21881e-06	-16.4694
3	49000001	49000200	*	0.000345061	15.8621
3	49005101	49005300	*	4.8921e-07	-18.9652
3	49012501	49012700	*	3.09174e-08	-17.5813
3	49100401	49100600	*	1.6324e-05	-19.2725
3	49104401	49104600	*	8.49038e-15	-19.1091
3	49104501	49104700	*	1.4567e-10	-15.4861
3	49260201	49260400	*	0.000422061	-17.1589
3	49386001	49386200	*	0.000781507	-17.3639
3	49646501	49646700	*	0.000390546	15.703
3	49646601	49646800	*	0.000390546	15.703
3	49945401	49945600	*	0.000552764	16.4917
3	49945501	49945700	*	8.37096e-05	15.3701
3	50006401	50006600	*	5.63885e-06	15.0069
3	50022601	50022800	*	1.52083e-11	-18.0575
3	50022701	50022900	*	1.402e-09	-15.2966
3	50134601	50134800	*	5.42923e-06	-15.0063
3	50194901	50195100	*	0.000281911	15.6424
3	50354101	50354300	*	1.77975e-06	19.5167
3	50993701	50993900	*	5.74121e-05	-17.1737
3	51340701	51340900	*	7.48196e-07	-19.6352
3	52290401	52290600	*	0.000274192	15.4176
3	52568201	52568400	*	0.00017573	-16.1578
3	52595201	52595400	*	3.18572e-06	17.4628
3	52708401	52708600	*	3.4037e-08	16.0582
3	52708501	52708700	*	2.76914e-08	17.7372
3	53363801	53364000	*	0.000219224	16.113
3	53990201	53990400	*	3.20459e-07	-15.3156
3	54140501	54140700	*	0.00119348	16.3558
3	54846301	54846500	*	0.000118584	-15.7606
3	55167901	55168100	*	0.00291171	-15.5329
3	55860901	55861100	*	0.000104496	17.9829
3	56530901	56531100	*	0.00122625	-16.0536
3	57309001	57309200	*	3.12409e-08	-18.4879
3	57309101	57309300	*	3.56032e-07	-17.2859
3	57665501	57665700	*	6.42714e-05	15.8656
3	58035101	58035300	*	0.000610739	15.242
3	58740101	58740300	*	6.29821e-06	19.1925
3	59044701	59044900	*	0.000222277	-15.0079
3	59577401	59577600	*	4.49909e-07	16.4429
3	59666001	59666200	*	5.65956e-07	15.0842
3	59671001	59671200	*	6.05726e-05	19.1557
3	60588601	60588800	*	3.64608e-05	15.4755
3	61269001	61269200	*	3.75918e-05	16.0436
3	61390701	61390900	*	1.01972e-06	17.1601
3	61390801	61391000	*	8.24526e-07	16.3578
3	61451101	61451300	*	0.000582696	-15.2129
3	62456501	62456700	*	0.00038307	-15.55
3	62941801	62942000	*	3.05349e-06	18.4516
3	62960701	62960900	*	0.000100261	15.6051
3	63319501	63319700	*	0.000671226	17.7995
3	63601401	63601600	*	3.91811e-05	16.0976
3	63794401	63794600	*	1.65514e-09	-18.4739
3	63825801	63826000	*	0.000121818	-15.0957
3	65324501	65324700	*	7.15822e-06	-17.8678
3	65342801	65343000	*	7.27795e-05	-16.3887
3	65910601	65910800	*	1.35794e-07	-18.5954
3	66878201	66878400	*	0.000610332	16.6747
3	67443001	67443200	*	0.000379739	-15.6777
3	68090001	68090200	*	0.00371617	15.1784
3	68432701	68432900	*	2.14739e-06	-19.923
3	68751201	68751400	*	1.21822e-06	16.7967
3	69710901	69711100	*	3.31305e-06	19.0865
3	69711001	69711200	*	3.15306e-05	16.5815
3	69910201	69910400	*	1.73048e-05	19.4683
3	71014001	71014200	*	0.000327899	-15.2274
3	71435801	71436000	*	2.54194e-05	-16.3779
3	71591101	71591300	*	2.24999e-05	-18.1483
3	71822901	71823100	*	1.90351e-06	16.6772
3	71873301	71873500	*	2.4474e-06	-15.6701
3	72804501	72804700	*	0.000742331	-15.4135
3	72804601	72804800	*	0.000691337	-15.4859
3	73412801	73413000	*	0.00071278	17.1831
3	73495801	73496000	*	3.5152e-05	-16.1024
3	74435401	74435600	*	3.56713e-06	19.5078
3	75551601	75551800	*	1.2626e-06	16.1811
3	76294401	76294600	*	9.00317e-10	15.0936
3	76524501	76524700	*	9.97044e-09	18.4452
3	76641701	76641900	*	0.000557245	16.1662
3	76671401	76671600	*	3.26678e-09	-15.773
3	76721001	76721200	*	0.000521825	15.8263
3	77815301	77815500	*	7.56543e-05	18.3866
3	78028101	78028300	*	0.000370759	15.3657
3	79398501	79398700	*	0.000114114	16.4291
3	80948901	80949100	*	4.83676e-05	15.5533
3	80955901	80956100	*	7.38291e-05	15.0468
3	80956001	80956200	*	7.38291e-05	15.0468
3	81445501	81445700	*	1.64379e-05	18.2544
3	81691301	81691500	*	0.00112802	17.1206
3	82710501	82710700	*	9.6368e-07	15.2568
3	82973601	82973800	*	0.000518407	15.0691
3	84464701	84464900	*	0.000118205	16.4444
3	84554201	84554400	*	5.04118e-05	15.2038
3	84554301	84554500	*	0.000499308	15.9341
3	85162301	85162500	*	0.000553066	16.9228
3	86432401	86432600	*	1.27163e-05	16.9404
3	86693401	86693600	*	1.63334e-05	18.6254
3	86707801	86708000	*	0.00176469	15.149
3	90693701	90693900	*	8.68224e-05	15.248
3	90930601	90930800	*	6.74476e-05	17.726
3	90930701	90930900	*	6.74476e-05	17.726
3	91205801	91206000	*	3.93329e-07	20.3893
3	91332601	91332800	*	2.58849e-11	18.3803
3	91963901	91964100	*	1.49592e-05	15.4501
3	93356901	93357100	*	0.000149088	15.4866
3	93396401	93396600	*	1.01783e-05	15.5072
3	93396501	93396700	*	7.89077e-07	15.356
3	93468301	93468500	*	4.36756e-06	15.7123
3	93606701	93606900	*	1.84909e-09	17.0237
3	93606801	93607000	*	3.39653e-09	18.027
3	93642301	93642500	*	1.72304e-05	17.9257
3	93669401	93669600	*	2.85591e-06	-16.9178
3	94069701	94069900	*	0.000229051	-16.3784
3	94072201	94072400	*	2.95937e-08	-16.0865
3	94590901	94591100	*	0.00353352	-15.4386
3	94678601	94678800	*	0.00012243	-17.2961
3	94708701	94708900	*	6.26873e-05	17.537
3	94708801	94709000	*	0.001366	17.3979
3	95492701	95492900	*	0.00118253	-15.5859
3	95862001	95862200	*	0.000666015	-16.9494
3	96178301	96178500	*	5.52982e-07	-22.3266
3	96679701	96679900	*	0.000592207	15.5282
3	96917301	96917500	*	0.00115795	17.1111
3	96917401	96917600	*	0.00115795	17.1111
3	97091301	97091500	*	4.50972e-06	-15.4157
3	97425801	97426000	*	2.98234e-06	17.1653
3	98282501	98282700	*	8.74562e-10	-20.5382
3	98282601	98282800	*	2.94457e-12	-28.7766
3	98507401	98507600	*	6.77703e-06	16.0438
3	98960101	98960300	*	6.37438e-05	15.1515
3	100996801	100997000	*	0.000166355	15.8925
3	101759001	101759200	*	3.74498e-05	-15.62
3	101935901	101936100	*	0.000224904	20.4015
3	102173301	102173500	*	3.95816e-05	15.7151
3	102199201	102199400	*	3.98342e-09	15.2323
3	103541901	103542100	*	0.000544619	15.0598
3	103733201	103733400	*	0.000552968	-16.2348
3	103738901	103739100	*	5.45822e-13	19.1274
3	103739001	103739200	*	7.35522e-09	20.6559
3	103752001	103752200	*	2.09657e-07	-16.0538
3	103979201	103979400	*	1.31265e-05	15.5349
3	105699001	105699200	*	0.000139045	15.8042
3	106307301	106307500	*	1.01429e-05	16.0825
3	106678201	106678400	*	0.000262412	16.9671
3	106812901	106813100	*	0.000243885	15.0537
3	106838401	106838600	*	9.33316e-08	17.5219
3	107810301	107810500	*	0.00146281	16.3067
3	108401701	108401900	*	1.55986e-06	18.0124
3	108447401	108447600	*	0.000526391	-15.4599
3	108967801	108968000	*	4.45579e-06	16.7401
3	109294301	109294500	*	4.06899e-05	16.0602
3	109984601	109984800	*	0.000650619	17.324
3	110243701	110243900	*	2.21248e-06	19.7802
3	110243801	110244000	*	2.35801e-07	24.7109
3	110270301	110270500	*	0.000357286	15.404
3	110561501	110561700	*	5.18321e-08	15.9453
3	110610601	110610800	*	3.68544e-06	17.8304
3	110798901	110799100	*	0.000123868	-17.5055
3	110844901	110845100	*	1.59552e-07	18.9245
3	110845001	110845200	*	0.000223121	16.0258
3	110994101	110994300	*	6.38075e-16	-16.8761
3	112012101	112012300	*	0.000516139	-15.6834
3	112984401	112984600	*	2.83871e-05	-15.9315
3	112985801	112986000	*	5.18137e-07	18.3525
3	113006401	113006600	*	0.000820321	-15.0646
3	113384001	113384200	*	1.32323e-06	15.071
3	113731501	113731700	*	0.000316969	-16.5951
3	113959101	113959300	*	2.55332e-06	-20.1874
3	114897401	114897600	*	0.00155288	15.404
3	114930801	114931000	*	7.26983e-06	15.2171
3	115046701	115046900	*	0.000114229	-18.6815
3	115325901	115326100	*	3.59153e-08	22.3426
3	115563701	115563900	*	4.11305e-06	17.6471
3	115711801	115712000	*	1.85765e-05	-16.5008
3	115982401	115982600	*	1.18802e-06	-19.2561
3	116246601	116246800	*	0.000137117	-15.0545
3	116604701	116604900	*	0.00012967	15.4
3	117154701	117154900	*	1.19787e-05	17.2564
3	117154801	117155000	*	0.000271465	15.3263
3	117706701	117706900	*	1.19121e-06	16.2273
3	117706801	117707000	*	3.27943e-08	17.3733
3	118372701	118372900	*	0.000621547	15.4435
3	119062701	119062900	*	9.54274e-06	17.6494
3	119150401	119150600	*	9.45785e-06	17.8703
3	119150501	119150700	*	3.70008e-05	15.9374
3	119492101	119492300	*	4.05232e-09	-15.7555
3	119698101	119698300	*	0.00080102	16.0935
3	120116501	120116700	*	1.78272e-05	16.955
3	120633101	120633300	*	0.000198061	18.6047
3	121668401	121668600	*	1.94091e-05	15.3507
3	122254301	122254500	*	6.2706e-07	-15.6875
3	122423101	122423300	*	6.02745e-07	20.8128
3	122655801	122656000	*	4.94612e-06	19.848
3	122954701	122954900	*	0.000139372	-16.474
3	123154501	123154700	*	1.34678e-08	15.6242
3	123681601	123681800	*	3.79317e-08	21.7873
3	123702501	123702700	*	6.57346e-05	17.1979
3	123855101	123855300	*	0.000356979	-15.3824
3	123877401	123877600	*	5.98126e-06	-15.8143
3	123877501	123877700	*	1.85065e-05	-15.186
3	124327501	124327700	*	4.15393e-07	16.1959
3	124924401	124924600	*	0.00215998	15.1049
3	124924501	124924700	*	1.77769e-05	15.5497
3	125077701	125077900	*	2.0952e-09	-17.9892
3	125674101	125674300	*	1.82655e-07	19.3649
3	125755701	125755900	*	0.000157757	15.9768
3	126171101	126171300	*	6.04298e-05	-15.5284
3	126173101	126173300	*	1.08738e-12	17.0843
3	126677101	126677300	*	4.11726e-06	15.5594
3	126987801	126988000	*	4.64463e-10	-16.9411
3	127064701	127064900	*	1.56378e-07	18.6445
3	127140101	127140300	*	0.000463239	-16.9784
3	127140201	127140400	*	0.000244026	-15.2396
3	127281101	127281300	*	4.62096e-05	17.1601
3	127563001	127563200	*	5.59833e-10	15.8187
3	127619201	127619400	*	8.47434e-06	15.0447
3	127809601	127809800	*	3.01991e-09	18.9119
3	127809701	127809900	*	1.86505e-06	18.1274
3	127864601	127864800	*	0.000157629	15.6166
3	128064701	128064900	*	1.03845e-05	18.1528
3	128075801	128076000	*	8.94236e-07	15.8765
3	128194601	128194800	*	5.15994e-06	21.795
3	128194701	128194900	*	5.15994e-06	21.795
3	128605601	128605800	*	2.42671e-06	16.6985
3	128745801	128746000	*	0.000396158	-16.1836
3	128747801	128748000	*	0.000228148	15.1427
3	128800101	128800300	*	0.000371471	16.1221
3	128865001	128865200	*	2.50477e-05	18.8326
3	129033601	129033800	*	3.07802e-06	18.2839
3	129546401	129546600	*	2.42917e-05	17.9206
3	129677801	129678000	*	7.25731e-09	19.0731
3	129859401	129859600	*	2.10485e-10	21.7247
3	129880901	129881100	*	7.32005e-07	16.1941
3	130117801	130118000	*	6.41788e-05	17.5728
3	130159301	130159500	*	1.7854e-05	16.0859
3	130199901	130200100	*	2.71058e-05	17.358
3	130200001	130200200	*	2.71058e-05	17.358
3	130253801	130254000	*	5.37046e-06	17.7632
3	130711801	130712000	*	3.24388e-08	16.3674
3	130812701	130812900	*	1.13093e-05	16.4966
3	130882801	130883000	*	0.00017935	16.8686
3	131023201	131023400	*	1.51408e-06	-18.6958
3	131095301	131095500	*	0.000497261	-15.3539
3	131147201	131147400	*	8.20999e-06	-15.112
3	131147301	131147500	*	4.44658e-05	-17.7005
3	131451401	131451600	*	1.96207e-09	18.4256
3	131497201	131497400	*	3.14865e-05	-16.8878
3	131536501	131536700	*	2.15481e-05	-18.0847
3	131536601	131536800	*	9.64554e-07	-17.4264
3	131597301	131597500	*	5.40898e-07	18.8232
3	131976101	131976300	*	0.00167701	-16.1618
3	132043601	132043800	*	1.60623e-10	24.9492
3	132043701	132043900	*	3.43647e-06	19.2775
3	132049301	132049500	*	1.7705e-11	17.0732
3	132049401	132049600	*	2.18317e-05	15.1032
3	132138101	132138300	*	1.44566e-06	19.5397
3	132508701	132508900	*	0.000273835	15.6177
3	132608701	132608900	*	3.17804e-06	15.4987
3	132797701	132797900	*	0.000337928	16.7541
4	763901	764100	*	1.56628e-07	15.375
4	1009201	1009400	*	4.21882e-08	18.5119
4	1159401	1159600	*	5.72268e-06	-16.8463
4	1264801	1265000	*	0.00159399	15.69
4	1526101	1526300	*	1.22888e-05	16.5022
4	1778501	1778700	*	8.34319e-07	16.6346
4	1894601	1894800	*	3.26063e-09	-17.173
4	1986501	1986700	*	3.40399e-05	15.6771
4	2631401	2631600	*	7.63101e-05	-17.0985
4	2651101	2651300	*	5.63176e-12	17.9555
4	2701101	2701300	*	7.54236e-05	-16.3335
4	3030801	3031000	*	1.08407e-06	-18.8933
4	3030901	3031100	*	7.9317e-10	-18.8282
4	3105801	3106000	*	0.000112422	-16.1216
4	3107301	3107500	*	5.58883e-06	-15.7277
4	3107401	3107600	*	6.45986e-12	-18.754
4	3107501	3107700	*	2.65883e-09	-21.2015
4	3145501	3145700	*	1.53535e-06	18.0061
4	3209001	3209200	*	2.01801e-09	15.6476
4	3276401	3276600	*	1.20011e-07	-15.8019
4	3316601	3316800	*	1.29579e-07	15.4163
4	3316701	3316900	*	3.44204e-08	18.871
4	3563401	3563600	*	0.000262631	-15.2376
4	3664001	3664200	*	2.45658e-05	15.684
4	3664101	3664300	*	2.45658e-05	15.684
4	3721401	3721600	*	1.15305e-08	17.1944
4	3721501	3721700	*	3.83789e-10	19.6322
4	3899601	3899800	*	4.75748e-07	15.0327
4	3917701	3917900	*	2.92343e-05	-18.8821
4	3917801	3918000	*	7.2661e-05	-19.9705
4	4065201	4065400	*	0.000130002	16.4609
4	4188601	4188800	*	0.0023574	-15.1453
4	4273801	4274000	*	1.9666e-05	16.4282
4	4484001	4484200	*	3.48105e-05	15.9137
4	4530101	4530300	*	1.00903e-05	16.4703
4	4530601	4530800	*	0.000165485	15.0014
4	4715901	4716100	*	1.06859e-06	19.0945
4	4716001	4716200	*	0.000626968	16.701
4	5012901	5013100	*	1.60362e-05	-16.5461
4	5385601	5385800	*	5.73346e-05	15.548
4	5386601	5386800	*	4.39511e-05	-15.4016
4	5386701	5386900	*	4.39511e-05	-15.4016
4	5514201	5514400	*	0.000406761	16.6253
4	5865601	5865800	*	1.02372e-06	15.6086
4	5865701	5865900	*	1.58629e-08	18.691
4	5907001	5907200	*	2.84763e-06	-20.9398
4	5907101	5907300	*	2.30016e-05	-16.2745
4	5943001	5943200	*	2.2206e-05	-19.1758
4	5990301	5990500	*	3.29472e-06	15.2747
4	6061301	6061500	*	2.67716e-07	-16.9372
4	6390201	6390400	*	2.01303e-05	16.0407
4	6450901	6451100	*	0.00033144	16.1931
4	6500401	6500600	*	0.00040912	15.3801
4	6737201	6737400	*	1.7801e-05	15.1059
4	6948301	6948500	*	4.48948e-06	15.743
4	6948401	6948600	*	0.000235363	15.138
4	7293701	7293900	*	3.80328e-06	-17.0133
4	7353401	7353600	*	2.86777e-05	-15.754
4	8192201	8192400	*	2.148e-05	17.4414
4	8192301	8192500	*	1.34965e-05	15.4332
4	8226701	8226900	*	5.447e-08	20.0084
4	8235801	8236000	*	2.19339e-06	15.8127
4	8423501	8423700	*	3.82975e-06	18.1652
4	8571201	8571400	*	7.08274e-05	-17.9394
4	8632301	8632500	*	1.66328e-05	15.5161
4	8676201	8676400	*	0.000143118	15.102
4	8729301	8729500	*	9.35189e-06	-15.8666
4	8732601	8732800	*	6.62159e-10	25.6713
4	8732701	8732900	*	1.38102e-07	19.3451
4	8823601	8823800	*	3.73364e-06	-15.3846
4	9011401	9011600	*	0.000165624	-16.7729
4	9194601	9194800	*	0.000797336	17.787
4	9230501	9230700	*	0.000519785	15.8221
4	9713301	9713500	*	2.04851e-07	15.0728
4	10079601	10079800	*	8.74661e-06	17.2194
4	10079701	10079900	*	2.41622e-05	16.1411
4	10242101	10242300	*	3.09308e-11	15.1223
4	10254201	10254400	*	1.83024e-07	-17.6212
4	10269501	10269700	*	4.66857e-06	17.3483
4	10303001	10303200	*	8.01788e-06	-15.0833
4	10335701	10335900	*	2.14595e-10	17.035
4	10365701	10365900	*	4.09215e-05	15.9756
4	10436501	10436700	*	2.87662e-05	-15.3652
4	10855701	10855900	*	1.71296e-06	17.955
4	10992401	10992600	*	3.4331e-06	16.1706
4	10992501	10992700	*	3.3911e-07	20.9415
4	11235701	11235900	*	1.60073e-06	19.4583
4	11235801	11236000	*	1.58272e-06	19.1576
4	11893601	11893800	*	1.16342e-05	-15.7792
4	12331901	12332100	*	2.88982e-07	16.1114
4	12420901	12421100	*	7.53305e-06	20.5944
4	12510701	12510900	*	2.18514e-06	17.8653
4	12549101	12549300	*	1.84162e-07	15.8718
4	13017501	13017700	*	0.000426811	-17.7048
4	13017601	13017800	*	0.000426811	-17.7048
4	13040901	13041100	*	0.000248595	-16.9642
4	13145001	13145200	*	0.00016974	15.9608
4	13924901	13925100	*	0.00161305	16.493
4	14229701	14229900	*	3.32739e-06	16.8099
4	14229801	14230000	*	3.08079e-06	15.1406
4	14278001	14278200	*	2.20919e-06	-15.9299
4	14608201	14608400	*	1.13538e-06	15.3365
4	14896001	14896200	*	0.000560149	-16.1029
4	14904801	14905000	*	7.26507e-05	-17.9945
4	14904901	14905100	*	2.43874e-05	-15.0314
4	15078901	15079100	*	0.000567456	15.9287
4	15114701	15114900	*	7.44951e-06	17.4596
4	15489401	15489600	*	5.22479e-07	17.0738
4	15709401	15709600	*	4.10786e-06	15.4613
4	15790101	15790300	*	0.000237314	16.4346
4	15871401	15871600	*	5.07804e-07	-22.1873
4	15969101	15969300	*	1.38531e-10	24.6685
4	15984701	15984900	*	1.27425e-05	-16.6633
4	16331201	16331400	*	1.85952e-05	16.1818
4	16444201	16444400	*	6.96105e-07	18.2956
4	16444301	16444500	*	7.2714e-07	17.4298
4	16505701	16505900	*	2.58552e-05	16.2119
4	16595601	16595800	*	0.000173456	15.4981
4	16675101	16675300	*	1.81788e-05	19.1011
[truncated: 7,447 more rows]

## Sheet: L-VS-H.C.filter
chr	start	end	strand	pvalue	qvalue	meth.diff
13	79864301	79864500	*	3.36e-88	2.29e-82	21.7829
fake_chr	47083401	47083600	*	3.33e-114	3.37e-108	-21.9314
fake_chr	49863801	49864000	*	3.99e-163	7.14e-157	-21.1274

## Sheet: L-VS-H.CHH.filter
chr	start	end	strand	pvalue	qvalue	meth.diff
13	79864301	79864500	*	3.21e-90	9.3e-84	23.3453
13	99598301	99598500	*	5.02e-30	5.02e-25	15.5346
