# Supplementary material for: Integrated analysis of the DNA methylome and RNA transcriptome during the development of skeletal muscle in Duroc pigs
Source: BMC Genomics. 2024 May 22;25:504. doi: 10.1186/s12864-024-10404-0 (PMC11110227; doi:10.1186/s12864-024-10404-0)
Supplement: Supplementary file 1 — Supplementary Material 1. [file 12864_2024_10404_MOESM1_ESM.zip › Supplementary Table 2.xls]

## Sheet: Supplementary Table 21
Gene ontology classification of the DMGs(DMR related genes) in the two comparison groups.
GO ID (level1)	GO Term (level1)	GO ID (level2)	GO Term (level2)	number_of_L-VS-H (All)	Genes_of_L-VS-H
GO:0008150	Biological Process	GO:0032502	developmental process	768	ENSSSCG00000000006(PPARA),ENSSSCG00000000010(FBLN1),ENSSSCG00000000036(PACSIN2),ENSSSCG00000000068(EP300),ENSSSCG00000000146(MYH11),ENSSSCG00000000478(GRIP1),ENSSSCG00000000567(SOX5),ENSSSCG00000000573(KCNJ8),ENSSSCG00000000600(EPS8),ENSSSCG00000000601(PTPRO),ENSSSCG00000000672(CLSTN3),ENSSSCG00000000706(LTBR),ENSSSCG00000000753(WNK1),ENSSSCG00000000837(CHST11),ENSSSCG00000000896(NTN4),ENSSSCG000…
GO:0008150	Biological Process	GO:0051179	localization	786	ENSSSCG00000000006(PPARA),ENSSSCG00000000010(FBLN1),ENSSSCG00000000036(PACSIN2),ENSSSCG00000000037(ARFGAP3),ENSSSCG00000000039(POLDIP3),ENSSSCG00000000114(PICK1),ENSSSCG00000000137(NCF4),ENSSSCG00000000228(SCN8A),ENSSSCG00000000466(XPOT),ENSSSCG00000000478(GRIP1),ENSSSCG00000000527(SYT10),ENSSSCG00000000531(BICD1),ENSSSCG00000000536(ERGIC2),ENSSSCG00000000555(ITPR2),ENSSSCG00000000570(C2CD5),ENSS…
GO:0008150	Biological Process	GO:0032501	multicellular organismal process	833	ENSSSCG00000000006(PPARA),ENSSSCG00000000010(FBLN1),ENSSSCG00000000068(EP300),ENSSSCG00000000146(MYH11),ENSSSCG00000000169(POLR3B),ENSSSCG00000000478(GRIP1),ENSSSCG00000000567(SOX5),ENSSSCG00000000571(ABCC9),ENSSSCG00000000573(KCNJ8),ENSSSCG00000000600(EPS8),ENSSSCG00000000601(PTPRO),ENSSSCG00000000672(CLSTN3),ENSSSCG00000000681(P3H3),ENSSSCG00000000706(LTBR),ENSSSCG00000000707(SCNN1A),ENSSSCG000…
GO:0008150	Biological Process	GO:0048518	positive regulation of biological process	742	ENSSSCG00000000006(PPARA),ENSSSCG00000000029(SCUBE1),ENSSSCG00000000039(POLDIP3),ENSSSCG00000000068(EP300),ENSSSCG00000000078(TNRC6B),ENSSSCG00000000169(POLR3B),ENSSSCG00000000274(-),ENSSSCG00000000275(-),ENSSSCG00000000531(BICD1),ENSSSCG00000000567(SOX5),ENSSSCG00000000570(C2CD5),ENSSSCG00000000585(SLCO1C1),ENSSSCG00000000660(A2M),ENSSSCG00000000672(CLSTN3),ENSSSCG00000000706(LTBR),ENSSSCG000000…
GO:0008150	Biological Process	GO:0022610	biological adhesion	215	ENSSSCG00000000006(PPARA),ENSSSCG00000000010(FBLN1),ENSSSCG00000000672(CLSTN3),ENSSSCG00000000712(VWF),ENSSSCG00000000753(WNK1),ENSSSCG00000001027(BMP6),ENSSSCG00000001100(CARMIL1),ENSSSCG00000001131(BTN2A2),ENSSSCG00000001456(-),ENSSSCG00000001457(SLA-DQB1),ENSSSCG00000001484(TINAG),ENSSSCG00000001660(PTK7),ENSSSCG00000001710(RUNX2),ENSSSCG00000002684(CDH13),ENSSSCG00000002815(ADGRG1),ENSSSCG000…
GO:0008150	Biological Process	GO:0044699	single-organism process	1804	ENSSSCG00000000006(PPARA),ENSSSCG00000000010(FBLN1),ENSSSCG00000000029(SCUBE1),ENSSSCG00000000036(PACSIN2),ENSSSCG00000000037(ARFGAP3),ENSSSCG00000000039(POLDIP3),ENSSSCG00000000068(EP300),ENSSSCG00000000078(TNRC6B),ENSSSCG00000000114(PICK1),ENSSSCG00000000137(NCF4),ENSSSCG00000000146(MYH11),ENSSSCG00000000162(BTBD11),ENSSSCG00000000169(POLR3B),ENSSSCG00000000228(SCN8A),ENSSSCG00000000275(-),ENSS…
8(RECQL5),ENSSSCG00000023983(AGPS),ENSSSCG00000023994(ARMC9),ENSSSCG00000024022(TRPC6),ENSSSCG00000024043(ADAMTS2),ENSSSCG00000024048(MMRN2),ENSSSCG00000024059(VAT1),ENSSSCG00000024108(SLC43A2),ENSSSCG00000024109(BDH1),ENSSSCG00000024127(ABI1),ENSSSCG00000024152(ETV6),ENSSSCG00000024158(ANO1),ENSSSCG00000024166(SLC2A6),ENSSSCG00000024201(TASOR),ENSSSCG00000024204(SCN1A),ENSSSCG00000024219(TIGAR),…
GO:0008150	Biological Process	GO:0007610	behavior	127	ENSSSCG00000000068(EP300),ENSSSCG00000000600(EPS8),ENSSSCG00000000753(WNK1),ENSSSCG00000001787(IL16),ENSSSCG00000001804(HOMER2),ENSSSCG00000001975(PRKD1),ENSSSCG00000002451(RIN3),ENSSSCG00000002684(CDH13),ENSSSCG00000002805(CFAP20),ENSSSCG00000003413(MTOR),ENSSSCG00000003669(MFSD2A),ENSSSCG00000004013(SMOC2),ENSSSCG00000004032(PRKN),ENSSSCG00000004119(GRM1),ENSSSCG00000004270(ADGRB3),ENSSSCG00000…
GO:0008150	Biological Process	GO:0040011	locomotion	251	ENSSSCG00000000010(FBLN1),ENSSSCG00000000068(EP300),ENSSSCG00000000600(EPS8),ENSSSCG00000000601(PTPRO),ENSSSCG00000000753(WNK1),ENSSSCG00000001052(PHACTR1),ENSSSCG00000001089(GPLD1),ENSSSCG00000001100(CARMIL1),ENSSSCG00000001660(PTK7),ENSSSCG00000001691(RSPH9),ENSSSCG00000001787(IL16),ENSSSCG00000001835(ABHD2),ENSSSCG00000001921(NEO1),ENSSSCG00000001975(PRKD1),ENSSSCG00000002283(FUT8),ENSSSCG0000…
GO:0008150	Biological Process	GO:0071840	cellular component organization or biogenesis	738	ENSSSCG00000000010(FBLN1),ENSSSCG00000000036(PACSIN2),ENSSSCG00000000058(SNU13),ENSSSCG00000000068(EP300),ENSSSCG00000000146(MYH11),ENSSSCG00000000275(-),ENSSSCG00000000478(GRIP1),ENSSSCG00000000531(BICD1),ENSSSCG00000000570(C2CD5),ENSSSCG00000000600(EPS8),ENSSSCG00000000601(PTPRO),ENSSSCG00000000602(RERG),ENSSSCG00000000672(CLSTN3),ENSSSCG00000000728(PARP11),ENSSSCG00000000754(RAD52),ENSSSCG0000…
GO:0008150	Biological Process	GO:0048519	negative regulation of biological process	590	ENSSSCG00000000006(PPARA),ENSSSCG00000000010(FBLN1),ENSSSCG00000000036(PACSIN2),ENSSSCG00000000068(EP300),ENSSSCG00000000078(TNRC6B),ENSSSCG00000000275(-),ENSSSCG00000000600(EPS8),ENSSSCG00000000601(PTPRO),ENSSSCG00000000602(RERG),ENSSSCG00000000660(A2M),ENSSSCG00000000681(P3H3),ENSSSCG00000000753(WNK1),ENSSSCG00000000837(CHST11),ENSSSCG00000000849(HSP90B1),ENSSSCG00000000910(CRADD),ENSSSCG000000…
GO:0008150	Biological Process	GO:0008152	metabolic process	1330	ENSSSCG00000000006(PPARA),ENSSSCG00000000010(FBLN1),ENSSSCG00000000039(POLDIP3),ENSSSCG00000000068(EP300),ENSSSCG00000000078(TNRC6B),ENSSSCG00000000116(POLR2F),ENSSSCG00000000137(NCF4),ENSSSCG00000000152(RBFOX2),ENSSSCG00000000169(POLR3B),ENSSSCG00000000274(-),ENSSSCG00000000275(-),ENSSSCG00000000504(PTPRB),ENSSSCG00000000540(OVCH1),ENSSSCG00000000585(SLCO1C1),ENSSSCG00000000601(PTPRO),ENSSSCG000…
AMTS17),ENSSSCG00000038579(DKKL1),ENSSSCG00000038607(GADL1),ENSSSCG00000038627(ADAMTS18),ENSSSCG00000038717(-),ENSSSCG00000038843(ST3GAL2),ENSSSCG00000038915(TMEM132D),ENSSSCG00000038917(ATXN1L),ENSSSCG00000038929(CEMIP),ENSSSCG00000038932(PPM1E),ENSSSCG00000038941(SNAPC5),ENSSSCG00000038950(VARS1),ENSSSCG00000038955(CAMLG),ENSSSCG00000038963(PRKX),ENSSSCG00000038971(ST8SIA3),ENSSSCG00000038973(P…
GO:0008150	Biological Process	GO:0040007	growth	105	ENSSSCG00000000068(EP300),ENSSSCG00000000602(RERG),ENSSSCG00000000672(CLSTN3),ENSSSCG00000000837(CHST11),ENSSSCG00000000910(CRADD),ENSSSCG00000000948(SYT1),ENSSSCG00000001660(PTK7),ENSSSCG00000001880(SIN3A),ENSSSCG00000003396(CLSTN1),ENSSSCG00000003413(MTOR),ENSSSCG00000003423(DRAXIN),ENSSSCG00000003669(MFSD2A),ENSSSCG00000003687(EPB41L3),ENSSSCG00000003876(CDKN2C),ENSSSCG00000004032(PRKN),ENSSSC…
GO:0008150	Biological Process	GO:0048511	rhythmic process	37	ENSSSCG00000000006(PPARA),ENSSSCG00000000068(EP300),ENSSSCG00000001880(SIN3A),ENSSSCG00000003413(MTOR),ENSSSCG00000004835(MAGEL2),ENSSSCG00000006194(NCOA2),ENSSSCG00000007355(TOP1),ENSSSCG00000007371(HNF4A),ENSSSCG00000008421(-),ENSSSCG00000008749(SLIT2),ENSSSCG00000009179(MTTP),ENSSSCG00000009473(MYCBP2),ENSSSCG00000009569(PSPC1),ENSSSCG00000010214(CDK1),ENSSSCG00000011568(GHRL),ENSSSCG000000120…
GO:0008150	Biological Process	GO:0065007	biological regulation	1430	ENSSSCG00000000006(PPARA),ENSSSCG00000000010(FBLN1),ENSSSCG00000000029(SCUBE1),ENSSSCG00000000036(PACSIN2),ENSSSCG00000000039(POLDIP3),ENSSSCG00000000068(EP300),ENSSSCG00000000078(TNRC6B),ENSSSCG00000000114(PICK1),ENSSSCG00000000152(RBFOX2),ENSSSCG00000000162(BTBD11),ENSSSCG00000000169(POLR3B),ENSSSCG00000000274(-),ENSSSCG00000000275(-),ENSSSCG00000000332(-),ENSSSCG00000000527(SYT10),ENSSSCG00000…
ENSSSCG00000034964(STX8),ENSSSCG00000034973(CXCL12),ENSSSCG00000034983(-),ENSSSCG00000035012(DEPDC1B),ENSSSCG00000035025(ADGRV1),ENSSSCG00000035029(NOVA2),ENSSSCG00000035038(CGNL1),ENSSSCG00000035045(DOCK1),ENSSSCG00000035051(ADORA2B),ENSSSCG00000035058(PID1),ENSSSCG00000035077(INHBA),ENSSSCG00000035102(LYPD1),ENSSSCG00000035152(TEF),ENSSSCG00000035215(-),ENSSSCG00000035222(CHST8),ENSSSCG00000035…
GO:0008150	Biological Process	GO:0022414	reproductive process	130	ENSSSCG00000000950(E2F7),ENSSSCG00000000999(CDYL),ENSSSCG00000001027(BMP6),ENSSSCG00000001641(UBR2),ENSSSCG00000001835(ABHD2),ENSSSCG00000002777(HSD11B2),ENSSSCG00000002815(ADGRG1),ENSSSCG00000002836(SALL1),ENSSSCG00000002977(SPMI),ENSSSCG00000002978(PSP-II),ENSSSCG00000003413(MTOR),ENSSSCG00000004029(QKI),ENSSSCG00000004037(MAP3K4),ENSSSCG00000004038(PLG),ENSSSCG00000004218(RSPO3),ENSSSCG0000000…
GO:0008150	Biological Process	GO:0000003	reproduction	130	ENSSSCG00000000950(E2F7),ENSSSCG00000000999(CDYL),ENSSSCG00000001027(BMP6),ENSSSCG00000001641(UBR2),ENSSSCG00000001835(ABHD2),ENSSSCG00000002777(HSD11B2),ENSSSCG00000002815(ADGRG1),ENSSSCG00000002836(SALL1),ENSSSCG00000002977(SPMI),ENSSSCG00000002978(PSP-II),ENSSSCG00000003413(MTOR),ENSSSCG00000004029(QKI),ENSSSCG00000004037(MAP3K4),ENSSSCG00000004038(PLG),ENSSSCG00000004218(RSPO3),ENSSSCG0000000…
GO:0008150	Biological Process	GO:0099531	presynaptic process involved in synaptic transmission	16	ENSSSCG00000000948(SYT1),ENSSSCG00000004032(PRKN),ENSSSCG00000004614(UNC13C),ENSSSCG00000005250(APBA1),ENSSSCG00000011489(-),ENSSSCG00000012253(CASK),ENSSSCG00000012292(SYP),ENSSSCG00000014599(SYT9),ENSSSCG00000016521(DGKI),ENSSSCG00000016611(CADPS2),ENSSSCG00000016726(ADCY1),ENSSSCG00000023225(SYN2),ENSSSCG00000024417(ERC2),ENSSSCG00000026985(SNAP25),ENSSSCG00000031957(RIMS2),ENSSSCG00000033674(…
GO:0008150	Biological Process	GO:0050789	regulation of biological process	1357	ENSSSCG00000000006(PPARA),ENSSSCG00000000010(FBLN1),ENSSSCG00000000029(SCUBE1),ENSSSCG00000000036(PACSIN2),ENSSSCG00000000039(POLDIP3),ENSSSCG00000000068(EP300),ENSSSCG00000000078(TNRC6B),ENSSSCG00000000114(PICK1),ENSSSCG00000000152(RBFOX2),ENSSSCG00000000162(BTBD11),ENSSSCG00000000169(POLR3B),ENSSSCG00000000274(-),ENSSSCG00000000275(-),ENSSSCG00000000332(-),ENSSSCG00000000527(SYT10),ENSSSCG00000…
SSSCG00000037451(PPFIA1),ENSSSCG00000037516(MTF1),ENSSSCG00000037532(MNDA),ENSSSCG00000037539(SORCS2),ENSSSCG00000037558(YY1),ENSSSCG00000037647(TFDP2),ENSSSCG00000037764(POU6F2),ENSSSCG00000037766(NR3C2),ENSSSCG00000037910(DUSP6),ENSSSCG00000037918(ADIRF),ENSSSCG00000037954(CAVIN4),ENSSSCG00000038041(FYB2),ENSSSCG00000038078(-),ENSSSCG00000038110(TIFAB),ENSSSCG00000038151(CMTM3),ENSSSCG000000381…
GO:0008150	Biological Process	GO:0051704	multi-organism process	192	ENSSSCG00000000006(PPARA),ENSSSCG00000000068(EP300),ENSSSCG00000000531(BICD1),ENSSSCG00000000571(ABCC9),ENSSSCG00000000573(KCNJ8),ENSSSCG00000000999(CDYL),ENSSSCG00000001027(BMP6),ENSSSCG00000001527(ILRUN),ENSSSCG00000001549(FKBP5),ENSSSCG00000001641(UBR2),ENSSSCG00000001835(ABHD2),ENSSSCG00000001880(SIN3A),ENSSSCG00000001975(PRKD1),ENSSSCG00000002688(PLCG2),ENSSSCG00000002716(MLKL),ENSSSCG000000…
GO:0008150	Biological Process	GO:0002376	immune system process	241	ENSSSCG00000000068(EP300),ENSSSCG00000000169(POLR3B),ENSSSCG00000000571(ABCC9),ENSSSCG00000000573(KCNJ8),ENSSSCG00000000600(EPS8),ENSSSCG00000000601(PTPRO),ENSSSCG00000000660(A2M),ENSSSCG00000000706(LTBR),ENSSSCG00000000753(WNK1),ENSSSCG00000001027(BMP6),ENSSSCG00000001089(GPLD1),ENSSSCG00000001131(BTN2A2),ENSSSCG00000001456(-),ENSSSCG00000001457(SLA-DQB1),ENSSSCG00000001527(ILRUN),ENSSSCG0000000…
GO:0008150	Biological Process	GO:0044848	biological phase	1	ENSSSCG00000010816(TGFB2)
GO:0008150	Biological Process	GO:0098754	detoxification	4	ENSSSCG00000009215(ABCG2),ENSSSCG00000014558(SIRT3),ENSSSCG00000015987(NFE2L2),ENSSSCG00000024305(MT3)
GO:0008150	Biological Process	GO:0009987	cellular process	1929	ENSSSCG00000000006(PPARA),ENSSSCG00000000010(FBLN1),ENSSSCG00000000029(SCUBE1),ENSSSCG00000000036(PACSIN2),ENSSSCG00000000037(ARFGAP3),ENSSSCG00000000039(POLDIP3),ENSSSCG00000000068(EP300),ENSSSCG00000000078(TNRC6B),ENSSSCG00000000114(PICK1),ENSSSCG00000000116(POLR2F),ENSSSCG00000000137(NCF4),ENSSSCG00000000146(MYH11),ENSSSCG00000000152(RBFOX2),ENSSSCG00000000162(BTBD11),ENSSSCG00000000169(POLR3B…
2(-),ENSSSCG00000022034(SMYD3),ENSSSCG00000022081(PHLDB2),ENSSSCG00000022091(SLITRK4),ENSSSCG00000022092(CYP7B1),ENSSSCG00000022101(BRCA1),ENSSSCG00000022112(DOCK9),ENSSSCG00000022126(EGFR),ENSSSCG00000022177(DIS3L2),ENSSSCG00000022190(UBE2V2),ENSSSCG00000022202(TOX2),ENSSSCG00000022240(POLA1),ENSSSCG00000022280(DACT3),ENSSSCG00000022282(BDH2),ENSSSCG00000022296(CDK15),ENSSSCG00000022318(ERG),ENS…
GO:0008150	Biological Process	GO:0023052	signaling	755	ENSSSCG00000000006(PPARA),ENSSSCG00000000010(FBLN1),ENSSSCG00000000029(SCUBE1),ENSSSCG00000000036(PACSIN2),ENSSSCG00000000068(EP300),ENSSSCG00000000114(PICK1),ENSSSCG00000000162(BTBD11),ENSSSCG00000000275(-),ENSSSCG00000000332(-),ENSSSCG00000000571(ABCC9),ENSSSCG00000000600(EPS8),ENSSSCG00000000601(PTPRO),ENSSSCG00000000602(RERG),ENSSSCG00000000672(CLSTN3),ENSSSCG00000000706(LTBR),ENSSSCG00000000…
GO:0008150	Biological Process	GO:0001906	cell killing	10	ENSSSCG00000004612(RAB27A),ENSSSCG00000007122(CST11),ENSSSCG00000008923(STAP1),ENSSSCG00000010908(PTPRC),ENSSSCG00000013576(STXBP2),ENSSSCG00000014924(CTSC),ENSSSCG00000015037(IL18),ENSSSCG00000016832(IL7R),ENSSSCG00000025537(PTPN6),ENSSSCG00000031831(CADM1)
GO:0008150	Biological Process	GO:0050896	response to stimulus	985	ENSSSCG00000000006(PPARA),ENSSSCG00000000010(FBLN1),ENSSSCG00000000029(SCUBE1),ENSSSCG00000000068(EP300),ENSSSCG00000000114(PICK1),ENSSSCG00000000162(BTBD11),ENSSSCG00000000169(POLR3B),ENSSSCG00000000275(-),ENSSSCG00000000332(-),ENSSSCG00000000555(ITPR2),ENSSSCG00000000567(SOX5),ENSSSCG00000000570(C2CD5),ENSSSCG00000000571(ABCC9),ENSSSCG00000000573(KCNJ8),ENSSSCG00000000600(EPS8),ENSSSCG000000006…
GO:0008150	Biological Process	GO:0098743	cell aggregation	1	ENSSSCG00000009593(ROR2)
GO:0003674	Molecular Function	GO:0005488	binding	1779	ENSSSCG00000000006(PPARA),ENSSSCG00000000010(FBLN1),ENSSSCG00000000029(SCUBE1),ENSSSCG00000000036(PACSIN2),ENSSSCG00000000039(POLDIP3),ENSSSCG00000000058(SNU13),ENSSSCG00000000068(EP300),ENSSSCG00000000078(TNRC6B),ENSSSCG00000000080(GRAP2),ENSSSCG00000000114(PICK1),ENSSSCG00000000116(POLR2F),ENSSSCG00000000137(NCF4),ENSSSCG00000000145(-),ENSSSCG00000000146(MYH11),ENSSSCG00000000152(RBFOX2),ENSSSC…
ETV6),ENSSSCG00000024158(ANO1),ENSSSCG00000024232(CCDC91),ENSSSCG00000024285(DLG4),ENSSSCG00000024305(MT3),ENSSSCG00000024351(MET),ENSSSCG00000024373(TRIP12),ENSSSCG00000024377(RPS6KA5),ENSSSCG00000024416(MYH13),ENSSSCG00000024480(SFMBT2),ENSSSCG00000024481(PDE4DIP),ENSSSCG00000024492(EPHB1),ENSSSCG00000024517(AKAP6),ENSSSCG00000024556(ZNF445),ENSSSCG00000024570(KDM4B),ENSSSCG00000024578(PHLDB1),…
GO:0003674	Molecular Function	GO:0098772	molecular function regulator	199	ENSSSCG00000000010(FBLN1),ENSSSCG00000000037(ARFGAP3),ENSSSCG00000000137(NCF4),ENSSSCG00000000659(-),ENSSSCG00000000660(A2M),ENSSSCG00000000709(PLEKHG6),ENSSSCG00000000753(WNK1),ENSSSCG00000000901(FGD6),ENSSSCG00000001052(PHACTR1),ENSSSCG00000001053(TBC1D7),ENSSSCG00000001771(RASGRF1),ENSSSCG00000002259(-),ENSSSCG00000002332(SIPA1L1),ENSSSCG00000002451(RIN3),ENSSSCG00000002540(PPP2R5C),ENSSSCG000…
GO:0003674	Molecular Function	GO:0003824	catalytic activity	813	ENSSSCG00000000068(EP300),ENSSSCG00000000116(POLR2F),ENSSSCG00000000137(NCF4),ENSSSCG00000000145(-),ENSSSCG00000000146(MYH11),ENSSSCG00000000169(POLR3B),ENSSSCG00000000275(-),ENSSSCG00000000504(PTPRB),ENSSSCG00000000540(OVCH1),ENSSSCG00000000571(ABCC9),ENSSSCG00000000601(PTPRO),ENSSSCG00000000602(RERG),ENSSSCG00000000681(P3H3),ENSSSCG00000000728(PARP11),ENSSSCG00000000732(CRACR2A),ENSSSCG00000000…
GO:0003674	Molecular Function	GO:0005215	transporter activity	192	ENSSSCG00000000228(SCN8A),ENSSSCG00000000555(ITPR2),ENSSSCG00000000571(ABCC9),ENSSSCG00000000573(KCNJ8),ENSSSCG00000000584(SLCO1A2),ENSSSCG00000000585(SLCO1C1),ENSSSCG00000000614(GRIN2B),ENSSSCG00000000707(SCNN1A),ENSSSCG00000000749(SLC6A12),ENSSSCG00000000871(SLC5A8),ENSSSCG00000000873(ANO4),ENSSSCG00000001004(SLC22A23),ENSSSCG00000001087(MRS2),ENSSSCG00000001680(ABCC10),ENSSSCG00000002423(KCNK1…
GO:0003674	Molecular Function	GO:0045499	chemorepellent activity	4	ENSSSCG00000004336(EPHA7),ENSSSCG00000010344(NRG3),ENSSSCG00000036520(EFNA5),ENSSSCG00000040166(FLRT2)
GO:0003674	Molecular Function	GO:0000988	transcription factor activity, protein binding	59	ENSSSCG00000000068(EP300),ENSSSCG00000000999(CDYL),ENSSSCG00000001639(TRERF1),ENSSSCG00000001709(SUPT3H),ENSSSCG00000001880(SIN3A),ENSSSCG00000003405(PEX14),ENSSSCG00000003716(SS18),ENSSSCG00000003830(MYSM1),ENSSSCG00000004032(PRKN),ENSSSCG00000005291(TLE1),ENSSSCG00000005720(MED27),ENSSSCG00000006115(RUNX1T1),ENSSSCG00000006194(NCOA2),ENSSSCG00000007454(ZMYND8),ENSSSCG00000007951(CREBBP),ENSSSCG…
GO:0003674	Molecular Function	GO:0001071	nucleic acid binding transcription factor activity	128	ENSSSCG00000000006(PPARA),ENSSSCG00000000169(POLR3B),ENSSSCG00000000950(E2F7),ENSSSCG00000001049(HIVEP1),ENSSSCG00000001710(RUNX2),ENSSSCG00000001744(TFAP2D),ENSSSCG00000001944(NKX2-8),ENSSSCG00000002429(FOXN3),ENSSSCG00000002752(ZFHX3),ENSSSCG00000002836(SALL1),ENSSSCG00000003043(DMRTC2),ENSSSCG00000003124(CRX),ENSSSCG00000003976(NFYC),ENSSSCG00000004090(ZBTB2),ENSSSCG00000004167(MYB),ENSSSCG000…
GO:0003674	Molecular Function	GO:0045182	translation regulator activity	3	ENSSSCG00000010468(CPEB3),ENSSSCG00000010603(NEURL1),ENSSSCG00000012727(FMR1)
GO:0003674	Molecular Function	GO:0005198	structural molecule activity	64	ENSSSCG00000000010(FBLN1),ENSSSCG00000000146(MYH11),ENSSSCG00000000478(GRIP1),ENSSSCG00000001804(HOMER2),ENSSSCG00000003042(-),ENSSSCG00000003547(NCMAP),ENSSSCG00000003586(EPB41),ENSSSCG00000003687(EPB41L3),ENSSSCG00000004199(EPB41L2),ENSSSCG00000004728(CAPN3),ENSSSCG00000004943(MAP2K1),ENSSSCG00000005487(COL27A1),ENSSSCG00000005711(NUP214),ENSSSCG00000005994(SNTB1),ENSSSCG00000006174(JPH1),ENSSS…
GO:0003674	Molecular Function	GO:0009055	electron carrier activity	5	ENSSSCG00000016093(-),ENSSSCG00000027763(NDUFAF2),ENSSSCG00000029606(AOX1),ENSSSCG00000032129(COX7B),ENSSSCG00000037246(-)
GO:0003674	Molecular Function	GO:0042056	chemoattractant activity	1	ENSSSCG00000005045(BMP4)
GO:0003674	Molecular Function	GO:0016209	antioxidant activity	4	ENSSSCG00000012934(CCS),ENSSSCG00000028720(NXN),ENSSSCG00000031906(-),ENSSSCG00000035615(GSTK1)
GO:0003674	Molecular Function	GO:0060089	molecular transducer activity	169	ENSSSCG00000000006(PPARA),ENSSSCG00000000332(-),ENSSSCG00000000555(ITPR2),ENSSSCG00000000571(ABCC9),ENSSSCG00000000573(KCNJ8),ENSSSCG00000000614(GRIN2B),ENSSSCG00000000707(SCNN1A),ENSSSCG00000000907(PLXNC1),ENSSSCG00000001523(GRM4),ENSSSCG00000001725(ADGRF5),ENSSSCG00000001835(ABHD2),ENSSSCG00000001921(NEO1),ENSSSCG00000002815(ADGRG1),ENSSSCG00000003135(KCNJ14),ENSSSCG00000003640(GRIK3),ENSSSCG00…
GO:0003674	Molecular Function	GO:0004871	signal transducer activity	174	ENSSSCG00000000006(PPARA),ENSSSCG00000000275(-),ENSSSCG00000000332(-),ENSSSCG00000000555(ITPR2),ENSSSCG00000000571(ABCC9),ENSSSCG00000000614(GRIN2B),ENSSSCG00000000907(PLXNC1),ENSSSCG00000001523(GRM4),ENSSSCG00000001725(ADGRF5),ENSSSCG00000001835(ABHD2),ENSSSCG00000001921(NEO1),ENSSSCG00000002329(MAP3K9),ENSSSCG00000002815(ADGRG1),ENSSSCG00000003640(GRIK3),ENSSSCG00000003761(ADGRL2),ENSSSCG000000…
GO:0005575	Cellular Component	GO:0005623	cell	1762	ENSSSCG00000000006(PPARA),ENSSSCG00000000029(SCUBE1),ENSSSCG00000000036(PACSIN2),ENSSSCG00000000037(ARFGAP3),ENSSSCG00000000039(POLDIP3),ENSSSCG00000000058(SNU13),ENSSSCG00000000068(EP300),ENSSSCG00000000080(GRAP2),ENSSSCG00000000114(PICK1),ENSSSCG00000000116(POLR2F),ENSSSCG00000000137(NCF4),ENSSSCG00000000145(-),ENSSSCG00000000146(MYH11),ENSSSCG00000000169(POLR3B),ENSSSCG00000000199(SPATS2),ENSS…
HZ3),ENSSSCG00000025243(SGIP1),ENSSSCG00000025295(NDFIP1),ENSSSCG00000025306(PAK3),ENSSSCG00000025323(SF3B3),ENSSSCG00000025355(ZNF146),ENSSSCG00000025438(VGLL1),ENSSSCG00000025537(PTPN6),ENSSSCG00000025568(TEAD2),ENSSSCG00000025592(TP63),ENSSSCG00000025602(DOCK4),ENSSSCG00000025682(ACTR6),ENSSSCG00000025703(REV3L),ENSSSCG00000025721(TMPRSS7),ENSSSCG00000025770(ST6GAL1),ENSSSCG00000025784(CDH4),E…
GO:0005575	Cellular Component	GO:0044464	cell part	1762	ENSSSCG00000000006(PPARA),ENSSSCG00000000029(SCUBE1),ENSSSCG00000000036(PACSIN2),ENSSSCG00000000037(ARFGAP3),ENSSSCG00000000039(POLDIP3),ENSSSCG00000000058(SNU13),ENSSSCG00000000068(EP300),ENSSSCG00000000080(GRAP2),ENSSSCG00000000114(PICK1),ENSSSCG00000000116(POLR2F),ENSSSCG00000000137(NCF4),ENSSSCG00000000145(-),ENSSSCG00000000146(MYH11),ENSSSCG00000000169(POLR3B),ENSSSCG00000000199(SPATS2),ENSS…
HZ3),ENSSSCG00000025243(SGIP1),ENSSSCG00000025295(NDFIP1),ENSSSCG00000025306(PAK3),ENSSSCG00000025323(SF3B3),ENSSSCG00000025355(ZNF146),ENSSSCG00000025438(VGLL1),ENSSSCG00000025537(PTPN6),ENSSSCG00000025568(TEAD2),ENSSSCG00000025592(TP63),ENSSSCG00000025602(DOCK4),ENSSSCG00000025682(ACTR6),ENSSSCG00000025703(REV3L),ENSSSCG00000025721(TMPRSS7),ENSSSCG00000025770(ST6GAL1),ENSSSCG00000025784(CDH4),E…
GO:0005575	Cellular Component	GO:0043226	organelle	1327	ENSSSCG00000000006(PPARA),ENSSSCG00000000036(PACSIN2),ENSSSCG00000000037(ARFGAP3),ENSSSCG00000000039(POLDIP3),ENSSSCG00000000058(SNU13),ENSSSCG00000000068(EP300),ENSSSCG00000000080(GRAP2),ENSSSCG00000000116(POLR2F),ENSSSCG00000000137(NCF4),ENSSSCG00000000145(-),ENSSSCG00000000146(MYH11),ENSSSCG00000000169(POLR3B),ENSSSCG00000000235(KRT82),ENSSSCG00000000274(-),ENSSSCG00000000466(XPOT),ENSSSCG0000…
SSSCG00000038128(CDYL2),ENSSSCG00000038144(-),ENSSSCG00000038151(CMTM3),ENSSSCG00000038178(FUT10),ENSSSCG00000038203(EDF1),ENSSSCG00000038257(SGCZ),ENSSSCG00000038307(POLE4),ENSSSCG00000038383(DYNC2LI1),ENSSSCG00000038397(PTK2),ENSSSCG00000038423(GLA),ENSSSCG00000038505(MSI2),ENSSSCG00000038579(DKKL1),ENSSSCG00000038703(CCDC178),ENSSSCG00000038843(ST3GAL2),ENSSSCG00000038868(GPR107),ENSSSCG000000…
GO:0005575	Cellular Component	GO:0045202	synapse	108	ENSSSCG00000000114(PICK1),ENSSSCG00000000600(EPS8),ENSSSCG00000000601(PTPRO),ENSSSCG00000000672(CLSTN3),ENSSSCG00000000940(PPFIA2),ENSSSCG00000000948(SYT1),ENSSSCG00000001052(PHACTR1),ENSSSCG00000001068(CAP2),ENSSSCG00000001804(HOMER2),ENSSSCG00000002285(GPHN),ENSSSCG00000003396(CLSTN1),ENSSSCG00000003493(CAPZB),ENSSSCG00000003805(PDE4B),ENSSSCG00000003807(DNAJC6),ENSSSCG00000004029(QKI),ENSSSCG0…
GO:0005575	Cellular Component	GO:0044456	synapse part	80	ENSSSCG00000000114(PICK1),ENSSSCG00000000600(EPS8),ENSSSCG00000000601(PTPRO),ENSSSCG00000000672(CLSTN3),ENSSSCG00000000940(PPFIA2),ENSSSCG00000000948(SYT1),ENSSSCG00000001068(CAP2),ENSSSCG00000001804(HOMER2),ENSSSCG00000002285(GPHN),ENSSSCG00000003396(CLSTN1),ENSSSCG00000003493(CAPZB),ENSSSCG00000003805(PDE4B),ENSSSCG00000003807(DNAJC6),ENSSSCG00000004119(GRM1),ENSSSCG00000004270(ADGRB3),ENSSSCG0…
GO:0005575	Cellular Component	GO:0030054	cell junction	114	ENSSSCG00000000036(PACSIN2),ENSSSCG00000000228(SCN8A),ENSSSCG00000001052(PHACTR1),ENSSSCG00000001660(PTK7),ENSSSCG00000001869(PEAK1),ENSSSCG00000001975(PRKD1),ENSSSCG00000002716(MLKL),ENSSSCG00000003136(CYTH2),ENSSSCG00000003586(EPB41),ENSSSCG00000003590(PTPRU),ENSSSCG00000003687(EPB41L3),ENSSSCG00000003722(CDH2),ENSSSCG00000003908(TSPAN1),ENSSSCG00000004199(EPB41L2),ENSSSCG00000004209(PTPRK),ENS…
GO:0005575	Cellular Component	GO:0044420	extracellular matrix component	24	ENSSSCG00000000010(FBLN1),ENSSSCG00000000896(NTN4),ENSSSCG00000001484(TINAG),ENSSSCG00000004012(THBS2),ENSSSCG00000004980(THSD4),ENSSSCG00000005487(COL27A1),ENSSSCG00000005494(TNC),ENSSSCG00000009364(FREM2),ENSSSCG00000011813(P3H2),ENSSSCG00000012121(EGFL6),ENSSSCG00000012253(CASK),ENSSSCG00000012571(COL4A6),ENSSSCG00000012572(COL4A5),ENSSSCG00000015508(TNR),ENSSSCG00000015555(LAMC1),ENSSSCG00000…
GO:0005575	Cellular Component	GO:0031012	extracellular matrix	39	ENSSSCG00000000010(FBLN1),ENSSSCG00000000896(NTN4),ENSSSCG00000001484(TINAG),ENSSSCG00000002669(CRISPLD2),ENSSSCG00000004012(THBS2),ENSSSCG00000004980(THSD4),ENSSSCG00000005487(COL27A1),ENSSSCG00000005494(TNC),ENSSSCG00000006345(OLFML2B),ENSSSCG00000009220(DMP1),ENSSSCG00000009364(FREM2),ENSSSCG00000011496(ADAMTS9),ENSSSCG00000011813(P3H2),ENSSSCG00000012121(EGFL6),ENSSSCG00000012253(CASK),ENSSSC…
GO:0005575	Cellular Component	GO:0044422	organelle part	879	ENSSSCG00000000006(PPARA),ENSSSCG00000000036(PACSIN2),ENSSSCG00000000039(POLDIP3),ENSSSCG00000000058(SNU13),ENSSSCG00000000068(EP300),ENSSSCG00000000080(GRAP2),ENSSSCG00000000116(POLR2F),ENSSSCG00000000137(NCF4),ENSSSCG00000000145(-),ENSSSCG00000000146(MYH11),ENSSSCG00000000169(POLR3B),ENSSSCG00000000235(KRT82),ENSSSCG00000000466(XPOT),ENSSSCG00000000531(BICD1),ENSSSCG00000000536(ERGIC2),ENSSSCG0…
GO:0005575	Cellular Component	GO:0031974	membrane-enclosed lumen	509	ENSSSCG00000000006(PPARA),ENSSSCG00000000036(PACSIN2),ENSSSCG00000000039(POLDIP3),ENSSSCG00000000058(SNU13),ENSSSCG00000000068(EP300),ENSSSCG00000000080(GRAP2),ENSSSCG00000000116(POLR2F),ENSSSCG00000000169(POLR3B),ENSSSCG00000000466(XPOT),ENSSSCG00000000536(ERGIC2),ENSSSCG00000000555(ITPR2),ENSSSCG00000000602(RERG),ENSSSCG00000000728(PARP11),ENSSSCG00000000770(MICAL3),ENSSSCG00000000842(KANSL2),E…
GO:0005575	Cellular Component	GO:0044421	extracellular region part	125	ENSSSCG00000000010(FBLN1),ENSSSCG00000000029(SCUBE1),ENSSSCG00000000659(-),ENSSSCG00000000660(A2M),ENSSSCG00000000707(SCNN1A),ENSSSCG00000000770(MICAL3),ENSSSCG00000000896(NTN4),ENSSSCG00000001089(GPLD1),ENSSSCG00000001484(TINAG),ENSSSCG00000002385(TGFB3),ENSSSCG00000002444(FBLN5),ENSSSCG00000002684(CDH13),ENSSSCG00000003586(EPB41),ENSSSCG00000004012(THBS2),ENSSSCG00000004013(SMOC2),ENSSSCG000000…
GO:0005575	Cellular Component	GO:0005576	extracellular region	173	ENSSSCG00000000010(FBLN1),ENSSSCG00000000029(SCUBE1),ENSSSCG00000000582(IAPP),ENSSSCG00000000659(-),ENSSSCG00000000660(A2M),ENSSSCG00000000707(SCNN1A),ENSSSCG00000000712(VWF),ENSSSCG00000000770(MICAL3),ENSSSCG00000000896(NTN4),ENSSSCG00000001089(GPLD1),ENSSSCG00000001484(TINAG),ENSSSCG00000002385(TGFB3),ENSSSCG00000002444(FBLN5),ENSSSCG00000002669(CRISPLD2),ENSSSCG00000002684(CDH13),ENSSSCG000000…
GO:0005575	Cellular Component	GO:0032991	macromolecular complex	562	ENSSSCG00000000039(POLDIP3),ENSSSCG00000000058(SNU13),ENSSSCG00000000068(EP300),ENSSSCG00000000116(POLR2F),ENSSSCG00000000137(NCF4),ENSSSCG00000000145(-),ENSSSCG00000000146(MYH11),ENSSSCG00000000169(POLR3B),ENSSSCG00000000228(SCN8A),ENSSSCG00000000504(PTPRB),ENSSSCG00000000555(ITPR2),ENSSSCG00000000571(ABCC9),ENSSSCG00000000600(EPS8),ENSSSCG00000000614(GRIN2B),ENSSSCG00000000672(CLSTN3),ENSSSCG00…
GO:0005575	Cellular Component	GO:0099512	supramolecular fiber	44	ENSSSCG00000000235(KRT82),ENSSSCG00000000531(BICD1),ENSSSCG00000001100(CARMIL1),ENSSSCG00000004016(-),ENSSSCG00000004421(FYN),ENSSSCG00000005753(CAMSAP1),ENSSSCG00000006023(SYBU),ENSSSCG00000006136(RMDN1),ENSSSCG00000007031(POLB),ENSSSCG00000007682(SH2B2),ENSSSCG00000008852(MAP9),ENSSSCG00000009326(KATNAL1),ENSSSCG00000009412(LCP1),ENSSSCG00000009957(MYO18B),ENSSSCG00000010214(CDK1),ENSSSCG000000…
GO:0005575	Cellular Component	GO:0009295	nucleoid	5	ENSSSCG00000008940(GRSF1),ENSSSCG00000014296(VDAC1),ENSSSCG00000017741(TEFM),ENSSSCG00000028920(POLDIP2),ENSSSCG00000045134(FASTKD5)
GO:0005575	Cellular Component	GO:0016020	membrane	988	ENSSSCG00000000029(SCUBE1),ENSSSCG00000000036(PACSIN2),ENSSSCG00000000080(GRAP2),ENSSSCG00000000114(PICK1),ENSSSCG00000000137(NCF4),ENSSSCG00000000228(SCN8A),ENSSSCG00000000275(-),ENSSSCG00000000332(-),ENSSSCG00000000478(GRIP1),ENSSSCG00000000527(SYT10),ENSSSCG00000000531(BICD1),ENSSSCG00000000555(ITPR2),ENSSSCG00000000570(C2CD5),ENSSSCG00000000571(ABCC9),ENSSSCG00000000573(KCNJ8),ENSSSCG00000000…
GO:0005575	Cellular Component	GO:0044425	membrane part	653	ENSSSCG00000000029(SCUBE1),ENSSSCG00000000036(PACSIN2),ENSSSCG00000000114(PICK1),ENSSSCG00000000137(NCF4),ENSSSCG00000000228(SCN8A),ENSSSCG00000000332(-),ENSSSCG00000000478(GRIP1),ENSSSCG00000000527(SYT10),ENSSSCG00000000555(ITPR2),ENSSSCG00000000570(C2CD5),ENSSSCG00000000571(ABCC9),ENSSSCG00000000573(KCNJ8),ENSSSCG00000000585(SLCO1C1),ENSSSCG00000000600(EPS8),ENSSSCG00000000601(PTPRO),ENSSSCG000…
