# Supplementary material for: Integrated analysis of the DNA methylome and RNA transcriptome during the development of skeletal muscle in Duroc pigs
Source: BMC Genomics. 2024 May 22;25:504. doi: 10.1186/s12864-024-10404-0 (PMC11110227; doi:10.1186/s12864-024-10404-0)
Supplement: Supplementary file 1 — Supplementary Material 1. [file 12864_2024_10404_MOESM1_ESM.zip › Supplementary Table 3.xls]

## Sheet: Supplementary Table 3
Detailed information on the KEGG pathways of the DMGs(DMR related genes) in the two comparison groups.
KEGG_A_class	KEGG_B_class	Pathway	L-VS-H (1199)	All (8756)	Pvalue	Pathway ID	Genes	K_IDs
Organismal Systems	Nervous system	Glutamatergic synapse	37	114	2e-07	ko04724	ENSSSCG00000000555(ITPR2);ENSSSCG00000000614(GRIN2B);ENSSSCG00000001523(GRM4);ENSSSCG00000001804(HOMER2);ENSSSCG00000003640(GRIK3);ENSSSCG00000003852(SLC1A7);ENSSSCG00000004119(GRM1);ENSSSCG00000004361(GRIK2);ENSSSCG00000007056(PLCB1);ENSSSCG00000007058(PLCB4);ENSSSCG00000007520(-);ENSSSCG00000008578(ADCY3);ENSSSCG00000011455(CACNA1D);ENSSSCG00000011750(PLD1);ENSSSCG00000014113(HOMER1);ENSSSCG000…	K04959+K05210+K04607+K15010+K05203+K05618+K04603+K05202+K05858+K05858+K04632+K08043+K04851+K01115+K15010+K05204+K04548+K08041+K05614+K08042+K02677+K05197+K04610+K04958+K11828+K05201+K04850+K04604+K05209+K08048+K04632+K15009+K19662+K04534+K04997+K12302+K04534
Organismal Systems	Development and regeneration	Axon guidance	49	179	8.42e-07	ko04360	ENSSSCG00000000896(NTN4);ENSSSCG00000000907(PLXNC1);ENSSSCG00000001921(NEO1);ENSSSCG00000002688(PLCG2);ENSSSCG00000003909(-);ENSSSCG00000004336(EPHA7);ENSSSCG00000004421(FYN);ENSSSCG00000005480(RGS3);ENSSSCG00000005723(NTNG2);ENSSSCG00000006461(ARHGEF11);ENSSSCG00000007061(PAK5);ENSSSCG00000007477(NFATC2);ENSSSCG00000007501(BMP7);ENSSSCG00000008144(NCK2);ENSSSCG00000008749(SLIT2);ENSSSCG000000093…	K06845+K06572+K06766+K05859+K02649+K05108+K05703+K07524+K16359+K07532+K05736+K17332+K16621+K19862+K06839+K04967+K05463+K06521+K06838+K07520+K06724+K04410+K06754+K04968+K06842+K07520+K04409+K07526+K07521+K05105+K05114+K06850+K06841+K02677+K06820+K07521+K04969+K05099+K05110+K05733+K05104+K06093+K07526+K07528+K07526+K05107+K10031+K05462+K05725
Cellular Processes	Cellular community - eukaryotes	Focal adhesion	50	192	3.21e-06	ko04510	ENSSSCG00000000712(VWF);ENSSSCG00000001771(RASGRF1);ENSSSCG00000003107(ARHGAP35);ENSSSCG00000003909(-);ENSSSCG00000004012(THBS2);ENSSSCG00000004207(-);ENSSSCG00000004274(COL9A1);ENSSSCG00000004421(FYN);ENSSSCG00000004943(MAP2K1);ENSSSCG00000004961(ITGA11);ENSSSCG00000005494(TNC);ENSSSCG00000005719(RAPGEF1);ENSSSCG00000007061(PAK5);ENSSSCG00000007680(MYL10);ENSSSCG00000007799(MYLPF);ENSSSCG0000000…	K03900+K04349+K05732+K02649+K04659+K05637+K08131+K05703+K04368+K06587+K06252+K06277+K05736+K12756+K12758+K04440+K05096+K04440+K12329+K04437+K04410+K06237+K06237+K04409+K06249+K06252+K05635+K06244+K06485+K06237+K04364+K02677+K04361+K06271+K05099+K05733+K06238+K06251+K06275+K05087+K19662+K05637+K06236+K13708+K06583+K06274+K05725+K06270+K10351+K06237
Organismal Systems	Development and regeneration	Axon regeneration	28	94	3.62e-05	ko04361	ENSSSCG00000002329(MAP3K9);ENSSSCG00000003413(MTOR);ENSSSCG00000003630(AGO1);ENSSSCG00000006461(ARHGEF11);ENSSSCG00000007034(PSD3);ENSSSCG00000007056(PLCB1);ENSSSCG00000007058(PLCB4);ENSSSCG00000007520(-);ENSSSCG00000008144(NCK2);ENSSSCG00000008749(SLIT2);ENSSSCG00000009228(MAPK10);ENSSSCG00000009473(MYCBP2);ENSSSCG00000010380(MAPK8);ENSSSCG00000011455(CACNA1D);ENSSSCG00000012002(ROBO2);ENSSSCG00…	K04417+K07203+K11593+K07532+K12494+K05858+K05858+K04632+K19862+K06839+K04440+K10693+K04440+K04851+K06754+K00901+K04443+K00901+K00901+K05099+K05110+K12494+K23439+K04346+K04632+K04534+K23487+K04534
Human Diseases	Substance dependence	Morphine addiction	28	94	3.62e-05	ko05032	ENSSSCG00000003805(PDE4B);ENSSSCG00000004027(PDE10A);ENSSSCG00000004165(PDE7B);ENSSSCG00000006218(PDE7A);ENSSSCG00000007520(-);ENSSSCG00000008578(ADCY3);ENSSSCG00000008694(GRK4);ENSSSCG00000010683(GRK5);ENSSSCG00000013388(PDE3B);ENSSSCG00000015323(GNGT1);ENSSSCG00000016668(PDE1C);ENSSSCG00000016726(ADCY1);ENSSSCG00000016929(PDE4D);ENSSSCG00000017025(GABRG2);ENSSSCG00000017101(ADCY2);ENSSSCG000000…	K13293+K18438+K18436+K18436+K04632+K08043+K08291+K08291+K13296+K04548+K13755+K08041+K13293+K05186+K08042+K02677+K05175+K05190+K04615+K08048+K04632+K04849+K19662+K04534+K05186+K04997+K05181+K04534
Environmental Information Processing	Signaling molecules and interaction	ECM-receptor interaction	27	93	8.12e-05	ko04512	ENSSSCG00000000712(VWF);ENSSSCG00000004012(THBS2);ENSSSCG00000004207(-);ENSSSCG00000004274(COL9A1);ENSSSCG00000004961(ITGA11);ENSSSCG00000005494(TNC);ENSSSCG00000008991(FRAS1);ENSSSCG00000009220(DMP1);ENSSSCG00000009221(DSPP);ENSSSCG00000009364(FREM2);ENSSSCG00000012571(COL4A6);ENSSSCG00000012572(COL4A5);ENSSSCG00000015426(RELN);ENSSSCG00000015508(TNR);ENSSSCG00000015555(LAMC1);ENSSSCG00000015618…	K03900+K04659+K05637+K08131+K06587+K06252+K23379+K23328+K23573+K23380+K06237+K06237+K06249+K06252+K05635+K06244+K06485+K06237+K06238+K06251+K06260+K05637+K06258+K06265+K06236+K06583+K06237
Organismal Systems	Nervous system	Serotonergic synapse	31	114	9.79e-05	ko04726	ENSSSCG00000000555(ITPR2);ENSSSCG00000004943(MAP2K1);ENSSSCG00000007056(PLCB1);ENSSSCG00000007058(PLCB4);ENSSSCG00000007520(-);ENSSSCG00000009601(SLC18A1);ENSSSCG00000011455(CACNA1D);ENSSSCG00000012593(HTR2C);ENSSSCG00000014213(KCNN2);ENSSSCG00000014428(HTR4);ENSSSCG00000015323(GNGT1);ENSSSCG00000016621(KCND2);ENSSSCG00000017268(PRKCA);ENSSSCG00000017797(SLC6A4);ENSSSCG00000017923(ALOX15);ENSSSCG…	K04959+K04368+K05858+K05858+K04632+K08155+K04851+K04157+K04943+K04160+K04548+K04892+K02677+K05037+K00460+K00274+K04958+K04857+K17720+K04850+K07428+K04632+K04849+K19662+K02187+K04534+K04153+K17720+K04997+K05181+K04534
Organismal Systems	Nervous system	Long-term potentiation	21	67	0.000150749	ko04720	ENSSSCG00000000068(EP300);ENSSSCG00000000555(ITPR2);ENSSSCG00000000614(GRIN2B);ENSSSCG00000003558(RPS6KA1);ENSSSCG00000004022(RPS6KA2);ENSSSCG00000004119(GRM1);ENSSSCG00000004943(MAP2K1);ENSSSCG00000007056(PLCB1);ENSSSCG00000007058(PLCB4);ENSSSCG00000007951(CREBBP);ENSSSCG00000012163(RPS6KA3);ENSSSCG00000016726(ADCY1);ENSSSCG00000017268(PRKCA);ENSSSCG00000022569(GRIA1);ENSSSCG00000023437(ITPR1);E…	K04498+K04959+K05210+K04373+K04373+K04603+K04368+K05858+K05858+K04498+K04373+K08041+K02677+K05197+K04958+K04850+K04604+K05209+K08048+K19662+K05869
Human Diseases	Neurodegenerative disease	Spinocerebellar ataxia	27	97	0.000177424	ko05017	ENSSSCG00000000555(ITPR2);ENSSSCG00000000614(GRIN2B);ENSSSCG00000001065(ATXN1);ENSSSCG00000003413(MTOR);ENSSSCG00000003749(PIK3C3);ENSSSCG00000003833(DAB1);ENSSSCG00000003909(-);ENSSSCG00000004119(GRM1);ENSSSCG00000007056(PLCB1);ENSSSCG00000007058(PLCB4);ENSSSCG00000009228(MAPK10);ENSSSCG00000009527(FGF14);ENSSSCG00000009742(ULK1);ENSSSCG00000010380(MAPK8);ENSSSCG00000010868(BECN2);ENSSSCG0000001…	K04959+K05210+K23616+K07203+K00914+K20054+K02649+K04603+K05858+K05858+K04440+K23920+K21357+K04440+K08334+K17985+K06249+K02677+K05853+K08269+K05197+K04958+K19323+K04893+K05209+K19662+K23616
Organismal Systems	Nervous system	Long-term depression	20	65	0.000283951	ko04730	ENSSSCG00000000555(ITPR2);ENSSSCG00000004119(GRM1);ENSSSCG00000004943(MAP2K1);ENSSSCG00000007056(PLCB1);ENSSSCG00000007058(PLCB4);ENSSSCG00000007520(-);ENSSSCG00000009197(GRID2);ENSSSCG00000009250(PRKG2);ENSSSCG00000009856(NOS1);ENSSSCG00000010429(PRKG1);ENSSSCG00000014298(PPP2CA);ENSSSCG00000017268(PRKCA);ENSSSCG00000022569(GRIA1);ENSSSCG00000023437(ITPR1);ENSSSCG00000030560(IGF1R);ENSSSCG000000…	K04959+K04603+K04368+K05858+K05858+K04632+K05207+K19477+K13240+K07376+K04382+K02677+K05197+K04958+K05087+K04346+K04632+K19662+K04534+K04534
Organismal Systems	Endocrine system	Insulin secretion	24	85	0.000315829	ko04911	ENSSSCG00000006391(ATP1A4);ENSSSCG00000007056(PLCB1);ENSSSCG00000007058(PLCB4);ENSSSCG00000007520(-);ENSSSCG00000008578(ADCY3);ENSSSCG00000010142(RYR2);ENSSSCG00000010325(KCNMA1);ENSSSCG00000011455(CACNA1D);ENSSSCG00000013378(ABCC8);ENSSSCG00000014213(KCNN2);ENSSSCG00000015401(PCLO);ENSSSCG00000015959(RAPGEF4);ENSSSCG00000016520(CREB3L2);ENSSSCG00000016690(CREB5);ENSSSCG00000016726(ADCY1);ENSSSCG…	K01539+K05858+K05858+K04632+K08043+K04962+K04936+K04851+K05032+K04943+K16882+K04351+K09048+K09047+K08041+K08042+K02677+K04857+K18211+K04850+K08048+K15297+K04632+K19662
Metabolism	Glycan biosynthesis and metabolism	Other types of O-glycan biosynthesis	16	48	0.000417965	ko00514	ENSSSCG00000002306(GALNT16);ENSSSCG00000008141(ST6GAL2);ENSSSCG00000008524(GALNT14);ENSSSCG00000009335(B3GLCT);ENSSSCG00000010185(GALNT2);ENSSSCG00000013403(GALNT18);ENSSSCG00000016431(GALNTL5);ENSSSCG00000021805(GALNTL6);ENSSSCG00000022671(GALNT13);ENSSSCG00000025770(ST6GAL1);ENSSSCG00000026457(GALNT17);ENSSSCG00000026890(GALNT6);ENSSSCG00000030217(COLGALT2);ENSSSCG00000031701(GXYLT1);ENSSSCG000…	K00710+K00779+K00710+K13675+K00710+K00710+K00710+K00710+K00710+K00778+K00710+K00710+K11703+K13676+K23800+K07966
Organismal Systems	Endocrine system	GnRH signaling pathway	25	92	0.000454025	ko04912	ENSSSCG00000000555(ITPR2);ENSSSCG00000004037(MAP3K4);ENSSSCG00000004943(MAP2K1);ENSSSCG00000007056(PLCB1);ENSSSCG00000007058(PLCB4);ENSSSCG00000007520(-);ENSSSCG00000008578(ADCY3);ENSSSCG00000009228(MAPK10);ENSSSCG00000009664(PTK2B);ENSSSCG00000010380(MAPK8);ENSSSCG00000011455(CACNA1D);ENSSSCG00000011750(PLD1);ENSSSCG00000014362(HBEGF);ENSSSCG00000016726(ADCY1);ENSSSCG00000017101(ADCY2);ENSSSCG00…	K04959+K04428+K04368+K05858+K05858+K04632+K08043+K04440+K05871+K04440+K04851+K01115+K08523+K08041+K08042+K04364+K02677+K04361+K04958+K04857+K04421+K04850+K08048+K04632+K19662
Cellular Processes	Cellular community - eukaryotes	Gap junction	24	87	0.00046077	ko04540	ENSSSCG00000000555(ITPR2);ENSSSCG00000004119(GRM1);ENSSSCG00000004943(MAP2K1);ENSSSCG00000004955(MAP2K5);ENSSSCG00000005457(LPAR1);ENSSSCG00000007056(PLCB1);ENSSSCG00000007058(PLCB4);ENSSSCG00000007520(-);ENSSSCG00000008578(ADCY3);ENSSSCG00000009250(PRKG2);ENSSSCG00000010214(CDK1);ENSSSCG00000010429(PRKG1);ENSSSCG00000012593(HTR2C);ENSSSCG00000016726(ADCY1);ENSSSCG00000017101(ADCY2);ENSSSCG000000…	K04959+K04603+K04368+K04463+K04289+K05858+K05858+K04632+K08043+K19477+K02087+K07376+K04157+K08041+K08042+K04364+K02677+K04361+K04958+K04604+K08048+K04632+K07375+K19662
Human Diseases	Cardiovascular disease	Dilated cardiomyopathy	26	98	0.000527592	ko05414	ENSSSCG00000002385(TGFB3);ENSSSCG00000004207(-);ENSSSCG00000004570(TPM1);ENSSSCG00000004961(ITGA11);ENSSSCG00000007520(-);ENSSSCG00000008578(ADCY3);ENSSSCG00000010142(RYR2);ENSSSCG00000010816(TGFB2);ENSSSCG00000011455(CACNA1D);ENSSSCG00000015955(ITGA6);ENSSSCG00000016726(ADCY1);ENSSSCG00000017101(ADCY2);ENSSSCG00000017271(CACNG1);ENSSSCG00000017583(SGCA);ENSSSCG00000017874(ATP2A3);ENSSSCG00000024…	K13377+K05637+K10373+K06587+K04632+K08043+K04962+K13376+K04851+K06485+K08041+K08042+K04866+K12565+K05853+K04857+K04850+K10366+K08048+K04632+K05637+K06265+K06583+K04870+K10351+K12567
Organismal Systems	Digestive system	Salivary secretion	23	83	0.000560129	ko04970	ENSSSCG00000000555(ITPR2);ENSSSCG00000006391(ATP1A4);ENSSSCG00000007056(PLCB1);ENSSSCG00000007058(PLCB4);ENSSSCG00000007520(-);ENSSSCG00000008578(ADCY3);ENSSSCG00000008742(CD38);ENSSSCG00000009250(PRKG2);ENSSSCG00000009661(ADRA1A);ENSSSCG00000009856(NOS1);ENSSSCG00000010325(KCNMA1);ENSSSCG00000010429(PRKG1);ENSSSCG00000015273(ATP2B4);ENSSSCG00000016726(ADCY1);ENSSSCG00000017101(ADCY2);ENSSSCG0000…	K04959+K01539+K05858+K05858+K04632+K08043+K01242+K19477+K04135+K13240+K04936+K07376+K05850+K08041+K08042+K02677+K04958+K05850+K08048+K04632+K19662+K04963+K13912
Environmental Information Processing	Signal transduction	Calcium signaling pathway	53	249	0.000566124	ko04020	ENSSSCG00000000555(ITPR2);ENSSSCG00000002688(PLCG2);ENSSSCG00000003788(PTGER3);ENSSSCG00000004119(GRM1);ENSSSCG00000005284(GNA14);ENSSSCG00000006745(CASQ2);ENSSSCG00000007056(PLCB1);ENSSSCG00000007058(PLCB4);ENSSSCG00000007520(-);ENSSSCG00000008421(-);ENSSSCG00000008578(ADCY3);ENSSSCG00000008742(CD38);ENSSSCG00000009661(ADRA1A);ENSSSCG00000009664(PTK2B);ENSSSCG00000009856(NOS1);ENSSSCG00000010142…	K04959+K05859+K04260+K04603+K04636+K23445+K05858+K05858+K04632+K04248+K08043+K01242+K04135+K05871+K13240+K04962+K08794+K04851+K04149+K04157+K05862+K04160+K05850+K05085+K05857+K10785+K13755+K08041+K08042+K02677+K05853+K04361+K05215+K04958+K04857+K00476+K23449+K04850+K05850+K04604+K05209+K08048+K10785+K04632+K04849+K19662+K10784+K04963+K04267+K05869+K04282+K10785+K10785
Organismal Systems	Endocrine system	Parathyroid hormone synthesis, secretion and action	27	104	0.000601957	ko04928	ENSSSCG00000000555(ITPR2);ENSSSCG00000001710(RUNX2);ENSSSCG00000002259(-);ENSSSCG00000003805(PDE4B);ENSSSCG00000004943(MAP2K1);ENSSSCG00000007056(PLCB1);ENSSSCG00000007058(PLCB4);ENSSSCG00000007520(-);ENSSSCG00000008578(ADCY3);ENSSSCG00000011750(PLD1);ENSSSCG00000014149(MEF2C);ENSSSCG00000014362(HBEGF);ENSSSCG00000016469(TRPV5);ENSSSCG00000016520(CREB3L2);ENSSSCG00000016690(CREB5);ENSSSCG00000016…	K04959+K09278+K16529+K13293+K04368+K05858+K05858+K04632+K08043+K01115+K04454+K08523+K04974+K09048+K09047+K08041+K13293+K08042+K02677+K08539+K04361+K04958+K08048+K04346+K04632+K19662+K14683
Organismal Systems	Nervous system	Cholinergic synapse	29	116	0.000749515	ko04725	ENSSSCG00000000555(ITPR2);ENSSSCG00000003135(KCNJ14);ENSSSCG00000003909(-);ENSSSCG00000004281(KCNQ5);ENSSSCG00000004421(FYN);ENSSSCG00000004943(MAP2K1);ENSSSCG00000005953(KCNQ3);ENSSSCG00000007056(PLCB1);ENSSSCG00000007058(PLCB4);ENSSSCG00000008140(SLC5A7);ENSSSCG00000008578(ADCY3);ENSSSCG00000011455(CACNA1D);ENSSSCG00000015323(GNGT1);ENSSSCG00000016520(CREB3L2);ENSSSCG00000016690(CREB5);ENSSSCG0…	K04959+K05007+K02649+K04930+K05703+K04368+K04928+K05858+K05858+K14387+K08043+K04851+K04548+K09048+K09047+K08041+K08042+K02677+K04958+K04857+K04850+K08048+K04849+K19662+K04534+K04997+K05869+K04926+K04534
Organismal Systems	Environmental adaptation	Circadian entrainment	27	106	0.000827549	ko04713	ENSSSCG00000000614(GRIN2B);ENSSSCG00000007056(PLCB1);ENSSSCG00000007058(PLCB4);ENSSSCG00000007520(-);ENSSSCG00000008578(ADCY3);ENSSSCG00000009250(PRKG2);ENSSSCG00000009856(NOS1);ENSSSCG00000010142(RYR2);ENSSSCG00000010429(PRKG1);ENSSSCG00000011455(CACNA1D);ENSSSCG00000014939(MTNR1B);ENSSSCG00000015323(GNGT1);ENSSSCG00000016726(ADCY1);ENSSSCG00000017101(ADCY2);ENSSSCG00000017268(PRKCA);ENSSSCG0000…	K05210+K05858+K05858+K04632+K08043+K19477+K13240+K04962+K07376+K04851+K04286+K04548+K08041+K08042+K02677+K05197+K04958+K04445+K04850+K05209+K08048+K04632+K19662+K04963+K04534+K04997+K04534
Organismal Systems	Endocrine system	Aldosterone synthesis and secretion	26	103	0.00118266	ko04925	ENSSSCG00000000555(ITPR2);ENSSSCG00000001975(PRKD1);ENSSSCG00000006391(ATP1A4);ENSSSCG00000007056(PLCB1);ENSSSCG00000007058(PLCB4);ENSSSCG00000007520(-);ENSSSCG00000008444(PRKCE);ENSSSCG00000008578(ADCY3);ENSSSCG00000009759(SCARB1);ENSSSCG00000011111(CAMK1D);ENSSSCG00000011455(CACNA1D);ENSSSCG00000015273(ATP2B4);ENSSSCG00000016520(CREB3L2);ENSSSCG00000016690(CREB5);ENSSSCG00000016726(ADCY1);ENSSS…	K04959+K06070+K01539+K05858+K05858+K04632+K18050+K08043+K13885+K08794+K04851+K05850+K09048+K09047+K08041+K08042+K02677+K04958+K04857+K04850+K05850+K08048+K04632+K04919+K19662+K05869
Organismal Systems	Nervous system	GABAergic synapse	24	93	0.00129633	ko04727	ENSSSCG00000000749(SLC6A12);ENSSSCG00000002285(GPHN);ENSSSCG00000007909(ABAT);ENSSSCG00000008578(ADCY3);ENSSSCG00000011060(GAD2);ENSSSCG00000011455(CACNA1D);ENSSSCG00000015323(GNGT1);ENSSSCG00000016726(ADCY1);ENSSSCG00000017025(GABRG2);ENSSSCG00000017101(ADCY2);ENSSSCG00000017268(PRKCA);ENSSSCG00000017316(NSF);ENSSSCG00000023661(GABRA1);ENSSSCG00000024249(GABRR2);ENSSSCG00000024784(CACNA1S);ENSSS…	K05045+K15376+K13524+K08043+K01580+K04851+K04548+K08041+K05186+K08042+K02677+K06027+K05175+K05190+K04857+K04615+K04850+K08048+K04849+K19662+K04534+K05186+K05181+K04534
Organismal Systems	Sensory system	Inflammatory mediator regulation of TRP channels	27	109	0.00130315	ko04750	ENSSSCG00000000555(ITPR2);ENSSSCG00000002688(PLCG2);ENSSSCG00000003909(-);ENSSSCG00000005095(-);ENSSSCG00000007056(PLCB1);ENSSSCG00000007058(PLCB4);ENSSSCG00000007520(-);ENSSSCG00000008162(IL1R1);ENSSSCG00000008444(PRKCE);ENSSSCG00000008578(ADCY3);ENSSSCG00000009228(MAPK10);ENSSSCG00000009929(TRPV4);ENSSSCG00000010380(MAPK8);ENSSSCG00000011131(PRKCQ);ENSSSCG00000011576(HRH1);ENSSSCG00000012593(HT…	K04959+K05859+K02649+K18051+K05858+K05858+K04632+K04386+K18050+K08043+K04440+K04973+K04440+K18052+K04149+K04157+K08041+K08042+K02677+K04723+K04958+K04261+K08048+K04519+K04632+K19662+K04828
Environmental Information Processing	Signal transduction	ErbB signaling pathway	22	83	0.00139474	ko04012	ENSSSCG00000002688(PLCG2);ENSSSCG00000003413(MTOR);ENSSSCG00000003909(-);ENSSSCG00000004943(MAP2K1);ENSSSCG00000007061(PAK5);ENSSSCG00000008144(NCK2);ENSSSCG00000008965(-);ENSSSCG00000009048(GAB1);ENSSSCG00000009228(MAPK10);ENSSSCG00000010344(NRG3);ENSSSCG00000010380(MAPK8);ENSSSCG00000011843(PAK2);ENSSSCG00000014362(HBEGF);ENSSSCG00000014878(PAK1);ENSSSCG00000016160(ERBB4);ENSSSCG00000017206(GRB…	K05859+K07203+K02649+K04368+K05736+K19862+K09783+K09593+K04440+K05457+K04440+K04410+K08523+K04409+K05085+K04364+K02677+K05456+K04361+K05733+K19662+K05725
Cellular Processes	Transport and catabolism	Endocytosis	51	247	0.00145534	ko04144	ENSSSCG00000000037(ARFGAP3);ENSSSCG00000001795(SH3GL3);ENSSSCG00000002743(IST1);ENSSSCG00000003136(CYTH2);ENSSSCG00000003493(CAPZB);ENSSSCG00000003807(DNAJC6);ENSSSCG00000003863(ZFYVE9);ENSSSCG00000004044(IGF2R);ENSSSCG00000004919(NEDD4L);ENSSSCG00000005969(WASHC5);ENSSSCG00000006137(WWP1);ENSSSCG00000006930(SH3GLB1);ENSSSCG00000007034(PSD3);ENSSSCG00000007280(ITCH);ENSSSCG00000007609(ARPC1A);ENS…	K12493+K11247+K19476+K18441+K10365+K09526+K04679+K06564+K13305+K18464+K05633+K11248+K12494+K05632+K05757+K05757+K12488+K08291+K18440+K18462+K08291+K05093+K07897+K01115+K12470+K12495+K12472+K18439+K12491+K12485+K12480+K12477+K04361+K12469+K12562+K06751+K12491+K06093+K19475+K12488+K12488+K12494+K04678+K05087+K12190+K12485+K12186+K11827+K07938+K01528+K11827
Organismal Systems	Endocrine system	Oxytocin signaling pathway	35	155	0.00163699	ko04921	ENSSSCG00000000555(ITPR2);ENSSSCG00000003135(KCNJ14);ENSSSCG00000004943(MAP2K1);ENSSSCG00000004955(MAP2K5);ENSSSCG00000007056(PLCB1);ENSSSCG00000007058(PLCB4);ENSSSCG00000007477(NFATC2);ENSSSCG00000007520(-);ENSSSCG00000008578(ADCY3);ENSSSCG00000008742(CD38);ENSSSCG00000010142(RYR2);ENSSSCG00000010925(PPP1R12B);ENSSSCG00000011111(CAMK1D);ENSSSCG00000011455(CACNA1D);ENSSSCG00000014149(MEF2C);ENSSS…	K04959+K05007+K04368+K04463+K05858+K05858+K17332+K04632+K08043+K01242+K04962+K12329+K08794+K04851+K04454+K07200+K07200+K08041+K08042+K02677+K04866+K04361+K04958+K04857+K04850+K08048+K04632+K19662+K04963+K04534+K04997+K04870+K05869+K06270+K04534
Organismal Systems	Nervous system	Retrograde endocannabinoid signaling	34	150	0.00176987	ko04723	ENSSSCG00000000555(ITPR2);ENSSSCG00000004119(GRM1);ENSSSCG00000005976(NDUFB9);ENSSSCG00000007056(PLCB1);ENSSSCG00000007058(PLCB4);ENSSSCG00000008578(ADCY3);ENSSSCG00000009228(MAPK10);ENSSSCG00000010380(MAPK8);ENSSSCG00000011003(NDUFB6);ENSSSCG00000011455(CACNA1D);ENSSSCG00000015323(GNGT1);ENSSSCG00000016349(NDUFA10);ENSSSCG00000016726(ADCY1);ENSSSCG00000017025(GABRG2);ENSSSCG00000017101(ADCY2);EN…	K04959+K04603+K03965+K05858+K05858+K08043+K04440+K04440+K03962+K04851+K04548+K03954+K08041+K05186+K08042+K02677+K03944+K05197+K04958+K05175+K05190+K04857+K04850+K04604+K08048+K04849+K19662+K04534+K05186+K04997+K03941+K05181+K12302+K04534
Organismal Systems	Endocrine system	Growth hormone synthesis, secretion and action	28	118	0.00214216	ko04935	ENSSSCG00000000068(EP300);ENSSSCG00000000555(ITPR2);ENSSSCG00000002688(PLCG2);ENSSSCG00000003413(MTOR);ENSSSCG00000003909(-);ENSSSCG00000004943(MAP2K1);ENSSSCG00000007056(PLCB1);ENSSSCG00000007058(PLCB4);ENSSSCG00000007520(-);ENSSSCG00000007951(CREBBP);ENSSSCG00000008578(ADCY3);ENSSSCG00000009228(MAPK10);ENSSSCG00000010380(MAPK8);ENSSSCG00000011455(CACNA1D);ENSSSCG00000011568(GHRL);ENSSSCG0000001…	K04498+K04959+K05859+K07203+K02649+K04368+K05858+K05858+K04632+K04498+K08043+K04440+K04440+K04851+K05254+K09048+K09047+K08041+K08042+K04364+K02677+K04958+K04857+K04850+K08048+K04632+K19662+K05725
Metabolism	Glycan biosynthesis and metabolism	Mucin type O-glycan biosynthesis	11	32	0.00248539	ko00512	ENSSSCG00000002306(GALNT16);ENSSSCG00000004584(GCNT3);ENSSSCG00000008524(GALNT14);ENSSSCG00000010185(GALNT2);ENSSSCG00000013403(GALNT18);ENSSSCG00000016431(GALNTL5);ENSSSCG00000021805(GALNTL6);ENSSSCG00000022671(GALNT13);ENSSSCG00000026457(GALNT17);ENSSSCG00000026890(GALNT6);ENSSSCG00000038843(ST3GAL2)	K00710+K09662+K00710+K00710+K00710+K00710+K00710+K00710+K00710+K00710+K03368
Organismal Systems	Endocrine system	Thyroid hormone synthesis	19	71	0.0025561	ko04918	ENSSSCG00000000555(ITPR2);ENSSSCG00000000849(HSP90B1);ENSSSCG00000005601(HSPA5);ENSSSCG00000005948(TG);ENSSSCG00000006391(ATP1A4);ENSSSCG00000007056(PLCB1);ENSSSCG00000007058(PLCB4);ENSSSCG00000007520(-);ENSSSCG00000008578(ADCY3);ENSSSCG00000008948(ALB);ENSSSCG00000016520(CREB3L2);ENSSSCG00000016690(CREB5);ENSSSCG00000016726(ADCY1);ENSSSCG00000017101(ADCY2);ENSSSCG00000017268(PRKCA);ENSSSCG000000…	K04959+K09487+K09490+K10809+K01539+K05858+K05858+K04632+K08043+K16141+K09048+K09047+K08041+K08042+K02677+K04958+K08048+K04632+K19662
Organismal Systems	Circulatory system	Vascular smooth muscle contraction	31	137	0.00283791	ko04270	ENSSSCG00000000555(ITPR2);ENSSSCG00000004943(MAP2K1);ENSSSCG00000005095(-);ENSSSCG00000006461(ARHGEF11);ENSSSCG00000007056(PLCB1);ENSSSCG00000007058(PLCB4);ENSSSCG00000007520(-);ENSSSCG00000008444(PRKCE);ENSSSCG00000008578(ADCY3);ENSSSCG00000009661(ADRA1A);ENSSSCG00000010325(KCNMA1);ENSSSCG00000010429(PRKG1);ENSSSCG00000010447(ACTA2);ENSSSCG00000010925(PPP1R12B);ENSSSCG00000011131(PRKCQ);ENSSSCG0…	K04959+K04368+K18051+K07532+K05858+K05858+K04632+K18050+K08043+K04135+K04936+K07376+K12313+K12329+K18052+K04851+K12327+K08041+K08042+K02677+K12337+K04958+K04857+K04850+K08048+K04346+K04632+K19662+K04267+K12332+K06270
Environmental Information Processing	Signal transduction	Phospholipase D signaling pathway	34	155	0.00313514	ko04072	ENSSSCG00000001523(GRM4);ENSSSCG00000002688(PLCG2);ENSSSCG00000003136(CYTH2);ENSSSCG00000003413(MTOR);ENSSSCG00000003909(-);ENSSSCG00000004033(AGPAT4);ENSSSCG00000004119(GRM1);ENSSSCG00000004421(FYN);ENSSSCG00000004943(MAP2K1);ENSSSCG00000005457(LPAR1);ENSSSCG00000007056(PLCB1);ENSSSCG00000007058(PLCB4);ENSSSCG00000007520(-);ENSSSCG00000008578(ADCY3);ENSSSCG00000009048(GAB1);ENSSSCG00000009664(PT…	K04607+K05859+K18441+K07203+K02649+K13523+K04603+K05703+K04368+K04289+K05858+K05858+K04632+K08043+K09593+K05871+K01115+K00901+K04351+K07208+K00901+K08041+K08042+K04364+K02677+K04361+K00901+K04610+K04604+K08048+K04346+K04632+K01528+K13509
Environmental Information Processing	Signal transduction	Hippo signaling pathway - fly	17	62	0.00319871	ko04391	ENSSSCG00000005021(SAV1);ENSSSCG00000005191(MPDZ);ENSSSCG00000009228(MAPK10);ENSSSCG00000010380(MAPK8);ENSSSCG00000013399(TEAD1);ENSSSCG00000014298(PPP2CA);ENSSSCG00000021897(CRB1);ENSSSCG00000025214(TSHZ3);ENSSSCG00000025568(TEAD2);ENSSSCG00000025592(TP63);ENSSSCG00000026886(DCHS2);ENSSSCG00000027206(PARD6B);ENSSSCG00000028976(PPP2R2B);ENSSSCG00000031429(YAP1);ENSSSCG00000035456(WWC1);ENSSSCG000…	K16686+K06095+K04440+K04440+K09448+K04382+K16681+K09236+K09448+K10149+K16507+K06093+K04354+K16687+K16685+K08791+K16682
Metabolism	Glycan biosynthesis and metabolism	Glycosaminoglycan biosynthesis - chondroitin sulfate / dermatan sulfate	8	20	0.00329816	ko00532	ENSSSCG00000000837(CHST11);ENSSSCG00000004441(-);ENSSSCG00000007872(XYLT1);ENSSSCG00000016436(CHPF2);ENSSSCG00000028974(UST);ENSSSCG00000029482(CHST15);ENSSSCG00000035069(CHSY3);ENSSSCG00000035371(-)	K01017+K01794+K00771+K03419+K03193+K08106+K13499+K00746
Environmental Information Processing	Signal transduction	Phosphatidylinositol signaling system	24	100	0.00367716	ko04070	ENSSSCG00000000555(ITPR2);ENSSSCG00000002457(ITPK1);ENSSSCG00000002688(PLCG2);ENSSSCG00000003749(PIK3C3);ENSSSCG00000003909(-);ENSSSCG00000006626(PI4KB);ENSSSCG00000007056(PLCB1);ENSSSCG00000007058(PLCB4);ENSSSCG00000009050(INPP4B);ENSSSCG00000009231(CDS1);ENSSSCG00000010765(INPP5A);ENSSSCG00000011079(PIP4K2A);ENSSSCG00000012308(DGKK);ENSSSCG00000012315(SYNJ2);ENSSSCG00000012650(OCRL);ENSSSCG0000…	K04959+K00913+K05859+K00914+K02649+K19801+K05858+K05858+K01109+K00981+K01106+K00920+K00901+K20279+K01099+K01108+K18081+K05857+K00901+K02677+K00901+K04958+K19662+K18083
Human Diseases	Cardiovascular disease	Hypertrophic cardiomyopathy	22	90	0.00417929	ko05410	ENSSSCG00000002385(TGFB3);ENSSSCG00000004207(-);ENSSSCG00000004570(TPM1);ENSSSCG00000004961(ITGA11);ENSSSCG00000010142(RYR2);ENSSSCG00000010816(TGFB2);ENSSSCG00000011455(CACNA1D);ENSSSCG00000015955(ITGA6);ENSSSCG00000016200(PRKAG3);ENSSSCG00000016432(PRKAG2);ENSSSCG00000017271(CACNG1);ENSSSCG00000017583(SGCA);ENSSSCG00000017874(ATP2A3);ENSSSCG00000024784(CACNA1S);ENSSSCG00000027725(-);ENSSSCG0000…	K13377+K05637+K10373+K06587+K04962+K13376+K04851+K06485+K07200+K07200+K04866+K12565+K05853+K04857+K04850+K10366+K05637+K06265+K06583+K04870+K10351+K12567
Organismal Systems	Endocrine system	Cortisol synthesis and secretion	18	69	0.00440994	ko04927	ENSSSCG00000000555(ITPR2);ENSSSCG00000006331(PBX1);ENSSSCG00000007056(PLCB1);ENSSSCG00000007058(PLCB4);ENSSSCG00000007520(-);ENSSSCG00000008578(ADCY3);ENSSSCG00000009759(SCARB1);ENSSSCG00000011455(CACNA1D);ENSSSCG00000012199(NR0B1);ENSSSCG00000016520(CREB3L2);ENSSSCG00000016690(CREB5);ENSSSCG00000016726(ADCY1);ENSSSCG00000017101(ADCY2);ENSSSCG00000023437(ITPR1);ENSSSCG00000024784(CACNA1S);ENSSSCG…	K04959+K09355+K05858+K05858+K04632+K08043+K13885+K04851+K08562+K09048+K09047+K08041+K08042+K04958+K04857+K04850+K08048+K04632
Environmental Information Processing	Membrane transport	ABC transporters	16	59	0.00469972	ko02010	ENSSSCG00000000571(ABCC9);ENSSSCG00000001680(ABCC10);ENSSSCG00000006890(ABCA4);ENSSSCG00000007847(-);ENSSSCG00000007874(ABCC1);ENSSSCG00000009215(ABCG2);ENSSSCG00000009498(-);ENSSSCG00000011782(ABCC5);ENSSSCG00000012424(ABCB7);ENSSSCG00000013378(ABCC8);ENSSSCG00000015113(ABCG4);ENSSSCG00000026996(-);ENSSSCG00000027745(ABCG1);ENSSSCG00000031141(-);ENSSSCG00000032298(ABCC11);ENSSSCG00000043413(-)	K05033+K05674+K05644+K05643+K05665+K05681+K05673+K05668+K05662+K05032+K05680+K05673+K05679+K05647+K05671+K05654
Organismal Systems	Digestive system	Pancreatic secretion	24	102	0.00481351	ko04972	ENSSSCG00000000555(ITPR2);ENSSSCG00000006391(ATP1A4);ENSSSCG00000006933(CLCA1);ENSSSCG00000006935(CLCA2);ENSSSCG00000007056(PLCB1);ENSSSCG00000007058(PLCB4);ENSSSCG00000007520(-);ENSSSCG00000008578(ADCY3);ENSSSCG00000008742(CD38);ENSSSCG00000008943(SLC4A4);ENSSSCG00000010142(RYR2);ENSSSCG00000010325(KCNMA1);ENSSSCG00000010659(PNLIPRP1);ENSSSCG00000015273(ATP2B4);ENSSSCG00000016726(ADCY1);ENSSSCG0…	K04959+K01539+K05027+K05028+K05858+K05858+K04632+K08043+K01242+K13575+K04962+K04936+K14074+K05850+K08041+K08042+K02677+K05853+K04958+K05850+K08048+K04632+K19662+K04926
Environmental Information Processing	Signal transduction	cAMP signaling pathway	46	232	0.00544972	ko04024	ENSSSCG00000000006(PPARA);ENSSSCG00000000068(EP300);ENSSSCG00000000614(GRIN2B);ENSSSCG00000003788(PTGER3);ENSSSCG00000003805(PDE4B);ENSSSCG00000003909(-);ENSSSCG00000004027(PDE10A);ENSSSCG00000004943(MAP2K1);ENSSSCG00000006391(ATP1A4);ENSSSCG00000007520(-);ENSSSCG00000007951(CREBBP);ENSSSCG00000008421(-);ENSSSCG00000008578(ADCY3);ENSSSCG00000009228(MAPK10);ENSSSCG00000009498(-);ENSSSCG00000010142…	K07294+K04498+K05210+K04260+K13293+K02649+K18438+K04368+K01539+K04632+K04498+K04248+K08043+K04440+K05673+K04962+K04440+K04851+K05254+K01115+K05731+K13296+K04160+K04409+K05850+K04351+K04590+K09048+K09047+K08041+K06230+K13293+K08042+K05853+K05197+K04857+K05673+K04615+K04850+K05850+K05209+K08048+K04632+K04153+K05869+K06270
Human Diseases	Cardiovascular disease	Arrhythmogenic right ventricular cardiomyopathy	19	76	0.00577634	ko05412	ENSSSCG00000003722(CDH2);ENSSSCG00000004207(-);ENSSSCG00000004961(ITGA11);ENSSSCG00000008250(-);ENSSSCG00000010142(RYR2);ENSSSCG00000010638(TCF7L2);ENSSSCG00000011455(CACNA1D);ENSSSCG00000014339(CTNNA1);ENSSSCG00000015955(ITGA6);ENSSSCG00000017271(CACNG1);ENSSSCG00000017583(SGCA);ENSSSCG00000017874(ATP2A3);ENSSSCG00000024784(CACNA1S);ENSSSCG00000027725(-);ENSSSCG00000028148(DMD);ENSSSCG0000003389…	K06736+K05637+K06587+K05691+K04962+K04491+K04851+K05691+K06485+K04866+K12565+K05853+K04857+K04850+K10366+K05637+K06265+K06583+K04870
Organismal Systems	Endocrine system	Thyroid hormone signaling pathway	26	115	0.00602494	ko04919	ENSSSCG00000000068(EP300);ENSSSCG00000000585(SLCO1C1);ENSSSCG00000001716(RCAN2);ENSSSCG00000001880(SIN3A);ENSSSCG00000002688(PLCG2);ENSSSCG00000003413(MTOR);ENSSSCG00000003909(-);ENSSSCG00000004943(MAP2K1);ENSSSCG00000005045(BMP4);ENSSSCG00000005720(MED27);ENSSSCG00000006194(NCOA2);ENSSSCG00000006391(ATP1A4);ENSSSCG00000007056(PLCB1);ENSSSCG00000007058(PLCB4);ENSSSCG00000007951(CREBBP);ENSSSCG000…	K04498+K08747+K17903+K11644+K05859+K07203+K02649+K04368+K04662+K15170+K11255+K01539+K05858+K05858+K04498+K17902+K15162+K15156+K15133+K05857+K07208+K02677+K05853+K04650+K19662+K08362
Cellular Processes	Cellular community - eukaryotes	Adherens junction	18	71	0.00609179	ko04520	ENSSSCG00000000068(EP300);ENSSSCG00000000504(PTPRB);ENSSSCG00000004421(FYN);ENSSSCG00000007951(CREBBP);ENSSSCG00000008250(-);ENSSSCG00000009300(WASF3);ENSSSCG00000010494(SORBS1);ENSSSCG00000010638(TCF7L2);ENSSSCG00000014339(CTNNA1);ENSSSCG00000015125(NECTIN1);ENSSSCG00000017756(NLK);ENSSSCG00000022126(EGFR);ENSSSCG00000024351(MET);ENSSSCG00000025537(PTPN6);ENSSSCG00000028805(PTPRM);ENSSSCG0000003…	K04498+K05694+K05703+K04498+K05691+K06083+K06086+K04491+K05691+K06081+K04468+K04361+K05099+K05697+K05693+K05087+K05695+K06084
Environmental Information Processing	Signal transduction	AMPK signaling pathway	28	127	0.00645096	ko04152	ENSSSCG00000002540(PPP2R5C);ENSSSCG00000003413(MTOR);ENSSSCG00000003909(-);ENSSSCG00000006232(RAB2A);ENSSSCG00000007371(HNF4A);ENSSSCG00000007507(PCK1);ENSSSCG00000009245(SCD5);ENSSSCG00000009354(CCNA1);ENSSSCG00000009661(ADRA1A);ENSSSCG00000009742(ULK1);ENSSSCG00000014298(PPP2CA);ENSSSCG00000016200(PRKAG3);ENSSSCG00000016266(CAB39);ENSSSCG00000016432(PRKAG2);ENSSSCG00000016434(RHEB);ENSSSCG00000…	K11584+K07203+K02649+K07877+K07292+K01596+K00507+K06627+K04135+K21357+K04382+K07200+K08272+K07200+K07208+K09048+K09047+K07204+K11262+K00850+K19524+K04354+K18341+K07202+K05087+K03841+K01084+K07296
Metabolism	Lipid metabolism	Fatty acid biosynthesis	7	18	0.00711982	ko00061	ENSSSCG00000001760(ACSBG1);ENSSSCG00000012583(ACSL4);ENSSSCG00000013536(ACSBG2);ENSSSCG00000014272(-);ENSSSCG00000015784(ACSL1);ENSSSCG00000016223(ACSL3);ENSSSCG00000017694(ACACA)	K15013+K01897+K15013+K01897+K01897+K01897+K11262
Organismal Systems	Endocrine system	GnRH secretion	17	67	0.00750156	ko04929	ENSSSCG00000000555(ITPR2);ENSSSCG00000003909(-);ENSSSCG00000004943(MAP2K1);ENSSSCG00000007056(PLCB1);ENSSSCG00000007058(PLCB4);ENSSSCG00000009362(TRPC4);ENSSSCG00000011455(CACNA1D);ENSSSCG00000012587(TRPC5);ENSSSCG00000014213(KCNN2);ENSSSCG00000017268(PRKCA);ENSSSCG00000023437(ITPR1);ENSSSCG00000024784(CACNA1S);ENSSSCG00000026527(HCN1);ENSSSCG00000027558(GABBR2);ENSSSCG00000027725(-);ENSSSCG00000…	K04959+K02649+K04368+K05858+K05858+K04967+K04851+K04968+K04943+K02677+K04958+K04857+K04954+K04615+K04850+K19662+K04997
Human Diseases	Cancer: specific types	Renal cell carcinoma	18	73	0.00826185	ko05211	ENSSSCG00000000068(EP300);ENSSSCG00000002385(TGFB3);ENSSSCG00000003909(-);ENSSSCG00000004943(MAP2K1);ENSSSCG00000005719(RAPGEF1);ENSSSCG00000006646(ARNT);ENSSSCG00000007061(PAK5);ENSSSCG00000007951(CREBBP);ENSSSCG00000009048(GAB1);ENSSSCG00000010172(-);ENSSSCG00000010816(TGFB2);ENSSSCG00000011843(PAK2);ENSSSCG00000012287(TFE3);ENSSSCG00000014878(PAK1);ENSSSCG00000015235(ETS1);ENSSSCG00000017206(G…	K04498+K13377+K02649+K04368+K06277+K09097+K05736+K04498+K09593+K09592+K13376+K04410+K09105+K04409+K02678+K04364+K05099+K05733
Metabolism	Global and overview maps	Metabolic pathways	230	1466	0.00902579	ko01100	ENSSSCG00000000856(PAH);ENSSSCG00000000939(ACSS3);ENSSSCG00000000959(LARGE1);ENSSSCG00000000994(GMDS);ENSSSCG00000001045(ELOVL2);ENSSSCG00000001089(GPLD1);ENSSSCG00000001760(ACSBG1);ENSSSCG00000002235(LPCAT4);ENSSSCG00000002283(FUT8);ENSSSCG00000002285(GPHN);ENSSSCG00000002306(GALNT16);ENSSSCG00000002457(ITPK1);ENSSSCG00000002688(PLCG2);ENSSSCG00000002776(ATP6V0D1);ENSSSCG00000002777(HSD11B2);ENS…	K00500+K01908+K09668+K01711+K10205+K01127+K15013+K13512+K00717+K15376+K00710+K00913+K05859+K02146+K00071+K13510+K01542+K07411+K03334+K11146+K01480+K00914+K13293+K01835+K01922+K18311+K18438+K13523+K13402+K18436+K01794+K00167+K02132+K09662+K00253+K00831+K00816+K03965+K02366+K08729+K01672+K18436+K01672+K19801+K11517+K00207+K12348+K05858+K05858+K00654+K12259+K01596+K00771+K13524+K21418+K00779+K02147+…
Environmental Information Processing	Signal transduction	Hippo signaling pathway - multiple species	9	28	0.00986917	ko04392	ENSSSCG00000005021(SAV1);ENSSSCG00000013399(TEAD1);ENSSSCG00000014878(PAK1);ENSSSCG00000025568(TEAD2);ENSSSCG00000026886(DCHS2);ENSSSCG00000031429(YAP1);ENSSSCG00000035456(WWC1);ENSSSCG00000036326(LATS2);ENSSSCG00000039166(WTIP)	K16686+K09448+K04409+K09448+K16507+K16687+K16685+K08791+K16682
Organismal Systems	Circulatory system	Adrenergic signaling in cardiomyocytes	31	149	0.0102888	ko04261	ENSSSCG00000002540(PPP2R5C);ENSSSCG00000004570(TPM1);ENSSSCG00000006391(ATP1A4);ENSSSCG00000007056(PLCB1);ENSSSCG00000007058(PLCB4);ENSSSCG00000007520(-);ENSSSCG00000008578(ADCY3);ENSSSCG00000009661(ADRA1A);ENSSSCG00000010142(RYR2);ENSSSCG00000011455(CACNA1D);ENSSSCG00000012049(-);ENSSSCG00000014298(PPP2CA);ENSSSCG00000015273(ATP2B4);ENSSSCG00000015959(RAPGEF4);ENSSSCG00000016520(CREB3L2);ENSSSCG…	K11584+K10373+K01539+K05858+K05858+K04632+K08043+K04135+K04962+K04851+K04894+K04382+K05850+K04351+K09048+K09047+K08041+K08042+K02677+K04866+K05853+K04445+K04857+K04850+K05850+K04354+K08048+K04632+K04870+K04926+K10351
Organismal Systems	Endocrine system	Glucagon signaling pathway	23	104	0.0123104	ko04922	ENSSSCG00000000006(PPARA);ENSSSCG00000000068(EP300);ENSSSCG00000000555(ITPR2);ENSSSCG00000007056(PLCB1);ENSSSCG00000007058(PLCB4);ENSSSCG00000007507(PCK1);ENSSSCG00000007520(-);ENSSSCG00000007951(CREBBP);ENSSSCG00000013388(PDE3B);ENSSSCG00000016200(PRKAG3);ENSSSCG00000016432(PRKAG2);ENSSSCG00000016520(CREB3L2);ENSSSCG00000016690(CREB5);ENSSSCG00000017101(ADCY2);ENSSSCG00000017694(ACACA);ENSSSCG00…	K07294+K04498+K04959+K05858+K05858+K01596+K04632+K04498+K13296+K07200+K07200+K09048+K09047+K08042+K11262+K00850+K04958+K19524+K07202+K03841+K16311+K04632+K01084
Organismal Systems	Nervous system	Dopaminergic synapse	29	140	0.0135558	ko04728	ENSSSCG00000000555(ITPR2);ENSSSCG00000000614(GRIN2B);ENSSSCG00000002540(PPP2R5C);ENSSSCG00000007056(PLCB1);ENSSSCG00000007058(PLCB4);ENSSSCG00000007520(-);ENSSSCG00000009228(MAPK10);ENSSSCG00000009601(SLC18A1);ENSSSCG00000010380(MAPK8);ENSSSCG00000011455(CACNA1D);ENSSSCG00000013397(ARNTL);ENSSSCG00000014298(PPP2CA);ENSSSCG00000015323(GNGT1);ENSSSCG00000016520(CREB3L2);ENSSSCG00000016690(CREB5);EN…	K04959+K05210+K11584+K05858+K05858+K04632+K04440+K08155+K04440+K04851+K02296+K04382+K04548+K09048+K09047+K02677+K05197+K00274+K04958+K04833+K04850+K04354+K05209+K04632+K04849+K19662+K04534+K04997+K04534
Organismal Systems	Digestive system	Gastric acid secretion	18	77	0.0144485	ko04971	ENSSSCG00000000555(ITPR2);ENSSSCG00000002423(KCNK10);ENSSSCG00000002902(ATP4A);ENSSSCG00000006391(ATP1A4);ENSSSCG00000007056(PLCB1);ENSSSCG00000007058(PLCB4);ENSSSCG00000007520(-);ENSSSCG00000008578(ADCY3);ENSSSCG00000012066(KCNJ15);ENSSSCG00000016726(ADCY1);ENSSSCG00000017101(ADCY2);ENSSSCG00000017268(PRKCA);ENSSSCG00000023437(ITPR1);ENSSSCG00000031717(ADCY8);ENSSSCG00000033041(-);ENSSSCG0000003…	K04959+K04920+K01542+K01539+K05858+K05858+K04632+K08043+K05008+K08041+K08042+K02677+K04958+K08048+K04632+K19662+K05009+K04926
Organismal Systems	Endocrine system	Estrogen signaling pathway	29	141	0.0149055	ko04915	ENSSSCG00000000555(ITPR2);ENSSSCG00000000849(HSP90B1);ENSSSCG00000001549(FKBP5);ENSSSCG00000003909(-);ENSSSCG00000004119(GRM1);ENSSSCG00000004943(MAP2K1);ENSSSCG00000006194(NCOA2);ENSSSCG00000007056(PLCB1);ENSSSCG00000007058(PLCB4);ENSSSCG00000007520(-);ENSSSCG00000008578(ADCY3);ENSSSCG00000014362(HBEGF);ENSSSCG00000014977(PGR);ENSSSCG00000016520(CREB3L2);ENSSSCG00000016690(CREB5);ENSSSCG00000016…	K04959+K09487+K09571+K02649+K04603+K04368+K11255+K05858+K05858+K04632+K08043+K08523+K08556+K09048+K09047+K08041+K08042+K04364+K07604+K07604+K04361+K04958+K07604+K04615+K08048+K04632+K04534+K04997+K04534
Environmental Information Processing	Signal transduction	MAPK signaling pathway - fly	19	83	0.015198	ko04013	ENSSSCG00000002329(MAP3K9);ENSSSCG00000004037(MAP3K4);ENSSSCG00000004384(NR2E1);ENSSSCG00000004434(FRK);ENSSSCG00000004943(MAP2K1);ENSSSCG00000005045(BMP4);ENSSSCG00000009228(MAPK10);ENSSSCG00000010380(MAPK8);ENSSSCG00000010831(DUSP10);ENSSSCG00000012102(-);ENSSSCG00000014298(PPP2CA);ENSSSCG00000015235(ETS1);ENSSSCG00000015584(PROX1);ENSSSCG00000017206(GRB2);ENSSSCG00000022126(EGFR);ENSSSCG000000…	K04417+K04428+K08545+K08892+K04368+K04662+K04440+K04440+K20216+K04508+K04382+K02678+K20211+K04364+K04361+K03211+K05088+K08840+K06689
Human Diseases	Infectious disease: viral	Human cytomegalovirus infection	44	233	0.0152311	ko05163	ENSSSCG00000000555(ITPR2);ENSSSCG00000002259(-);ENSSSCG00000003413(MTOR);ENSSSCG00000003788(PTGER3);ENSSSCG00000003809(JAK1);ENSSSCG00000003909(-);ENSSSCG00000004943(MAP2K1);ENSSSCG00000006461(ARHGEF11);ENSSSCG00000007056(PLCB1);ENSSSCG00000007058(PLCB4);ENSSSCG00000007477(NFATC2);ENSSSCG00000007520(-);ENSSSCG00000008162(IL1R1);ENSSSCG00000008578(ADCY3);ENSSSCG00000009664(PTK2B);ENSSSCG0000001508…	K04959+K16529+K07203+K04260+K11217+K02649+K04368+K07532+K05858+K05858+K17332+K04632+K04386+K08043+K05871+K05134+K04548+K07208+K09048+K09047+K08041+K08042+K04364+K02677+K05408+K09849+K04361+K04958+K06751+K04261+K08048+K12964+K04346+K04519+K04632+K19662+K02187+K04534+K10031+K08738+K05725+K06620+K05654+K04534
Human Diseases	Cancer: overview	MicroRNAs in cancer	32	160	0.0162677	ko05206	ENSSSCG00000000068(EP300);ENSSSCG00000002688(PLCG2);ENSSSCG00000003413(MTOR);ENSSSCG00000003909(-);ENSSSCG00000004570(TPM1);ENSSSCG00000004943(MAP2K1);ENSSSCG00000005494(TNC);ENSSSCG00000007586(FSCN1);ENSSSCG00000007874(ABCC1);ENSSSCG00000007951(CREBBP);ENSSSCG00000008444(PRKCE);ENSSSCG00000010816(TGFB2);ENSSSCG00000014207(APC);ENSSSCG00000015013(RDX);ENSSSCG00000015246(ST14);ENSSSCG00000015508(T…	K04498+K05859+K07203+K02649+K10373+K04368+K06252+K23551+K05665+K04498+K18050+K13376+K02085+K05762+K08670+K06252+K07204+K04364+K02677+K00312+K10605+K04361+K16341+K05099+K04445+K10149+K23582+K19662+K07410+K02187+K05462+K06620
Environmental Information Processing	Signal transduction	MAPK signaling pathway	53	291	0.0166026	ko04010	ENSSSCG00000000275(-);ENSSSCG00000001771(RASGRF1);ENSSSCG00000002385(TGFB3);ENSSSCG00000003558(RPS6KA1);ENSSSCG00000004022(RPS6KA2);ENSSSCG00000004037(MAP3K4);ENSSSCG00000004943(MAP2K1);ENSSSCG00000004955(MAP2K5);ENSSSCG00000007198(ANGPT4);ENSSSCG00000008162(IL1R1);ENSSSCG00000008164(MAP4K4);ENSSSCG00000008475(MAP4K3);ENSSSCG00000009228(MAPK10);ENSSSCG00000009278(FGF9);ENSSSCG00000009320(FLT1);EN…	K04423+K04349+K13377+K04373+K04373+K04428+K04368+K04463+K05467+K04386+K04407+K04406+K04440+K04358+K05096+K04440+K05093+K13376+K20216+K04851+K04437+K04410+K04373+K18498+K12326+K04454+K04409+K04443+K05466+K05085+K04364+K02677+K04866+K04380+K02583+K04468+K04723+K04361+K05099+K04445+K04857+K04421+K04850+K05087+K04358+K04346+K04519+K04849+K19662+K02187+K04870+K05462+K21946
Environmental Information Processing	Signal transduction	Wnt signaling pathway	31	155	0.0178246	ko04310	ENSSSCG00000000068(EP300);ENSSSCG00000001595(DAAM2);ENSSSCG00000003811(ROR1);ENSSSCG00000004218(RSPO3);ENSSSCG00000005078(DAAM1);ENSSSCG00000007029(DKK4);ENSSSCG00000007056(PLCB1);ENSSSCG00000007058(PLCB4);ENSSSCG00000007477(NFATC2);ENSSSCG00000007951(CREBBP);ENSSSCG00000009228(MAPK10);ENSSSCG00000009593(ROR2);ENSSSCG00000010380(MAPK8);ENSSSCG00000010638(TCF7L2);ENSSSCG00000011495(PRICKLE2);ENSSS…	K04498+K04512+K05122+K23098+K04512+K02165+K05858+K05858+K17332+K04498+K04440+K05123+K04440+K04491+K04511+K04508+K04511+K08110+K02085+K02354+K23491+K02677+K00312+K15694+K04468+K02166+K04308+K02165+K02375+K19662+K04511
Environmental Information Processing	Signal transduction	PI3K-Akt signaling pathway	62	350	0.0179741	ko04151	ENSSSCG00000000712(VWF);ENSSSCG00000000849(HSP90B1);ENSSSCG00000002540(PPP2R5C);ENSSSCG00000003413(MTOR);ENSSSCG00000003809(JAK1);ENSSSCG00000003909(-);ENSSSCG00000004012(THBS2);ENSSSCG00000004167(MYB);ENSSSCG00000004207(-);ENSSSCG00000004274(COL9A1);ENSSSCG00000004943(MAP2K1);ENSSSCG00000004961(ITGA11);ENSSSCG00000005457(LPAR1);ENSSSCG00000005494(TNC);ENSSSCG00000006206(-);ENSSSCG00000006927(PKN…	K03900+K09487+K11584+K07203+K11217+K02649+K04659+K09420+K05637+K08131+K04368+K06587+K04289+K06252+K13304+K23691+K05467+K01596+K04358+K05096+K12230+K05093+K05631+K06237+K06237+K04382+K04548+K06249+K06252+K05635+K06244+K05466+K06485+K05085+K06237+K07208+K09048+K09047+K05072+K07204+K04364+K02677+K02583+K13302+K10605+K04361+K16341+K05099+K06238+K06251+K04354+K05087+K04358+K05629+K05637+K06236+K06583+…
Organismal Systems	Endocrine system	Adipocytokine signaling pathway	18	79	0.0186696	ko04920	ENSSSCG00000000006(PPARA);ENSSSCG00000001760(ACSBG1);ENSSSCG00000003413(MTOR);ENSSSCG00000007507(PCK1);ENSSSCG00000009228(MAPK10);ENSSSCG00000010380(MAPK8);ENSSSCG00000011131(PRKCQ);ENSSSCG00000012583(ACSL4);ENSSSCG00000013536(ACSBG2);ENSSSCG00000014272(-);ENSSSCG00000015784(ACSL1);ENSSSCG00000016200(PRKAG3);ENSSSCG00000016223(ACSL3);ENSSSCG00000016432(PRKAG2);ENSSSCG00000024872(CPT1C);ENSSSCG000…	K07294+K15013+K07203+K01596+K04440+K04440+K18052+K01897+K15013+K01897+K01897+K07200+K01897+K07200+K19524+K07202+K01084+K07296
Environmental Information Processing	Signal transduction	cGMP-PKG signaling pathway	33	168	0.0191247	ko04022	ENSSSCG00000000555(ITPR2);ENSSSCG00000000573(KCNJ8);ENSSSCG00000004943(MAP2K1);ENSSSCG00000006391(ATP1A4);ENSSSCG00000007056(PLCB1);ENSSSCG00000007058(PLCB4);ENSSSCG00000007477(NFATC2);ENSSSCG00000008444(PRKCE);ENSSSCG00000008578(ADCY3);ENSSSCG00000009250(PRKG2);ENSSSCG00000009661(ADRA1A);ENSSSCG00000010325(KCNMA1);ENSSSCG00000010429(PRKG1);ENSSSCG00000011455(CACNA1D);ENSSSCG00000013388(PDE3B);EN…	K04959+K05001+K04368+K01539+K05858+K05858+K17332+K18050+K08043+K19477+K04135+K04936+K07376+K04851+K13296+K04454+K05862+K05850+K09048+K09047+K08041+K08042+K05853+K12337+K04958+K04969+K04857+K04850+K05850+K08048+K04346+K06274+K06270
Organismal Systems	Immune system	Platelet activation	26	126	0.0195881	ko04611	ENSSSCG00000000555(ITPR2);ENSSSCG00000000712(VWF);ENSSSCG00000002688(PLCG2);ENSSSCG00000003107(ARHGAP35);ENSSSCG00000003909(-);ENSSSCG00000004421(FYN);ENSSSCG00000006461(ARHGEF11);ENSSSCG00000007056(PLCB1);ENSSSCG00000007058(PLCB4);ENSSSCG00000007520(-);ENSSSCG00000008578(ADCY3);ENSSSCG00000009250(PRKG2);ENSSSCG00000010429(PRKG1);ENSSSCG00000011713(P2RY12);ENSSSCG00000016726(ADCY1);ENSSSCG0000001…	K04959+K03900+K05859+K05732+K02649+K05703+K07532+K05858+K05858+K04632+K08043+K19477+K07376+K04298+K08041+K08042+K05215+K04958+K06271+K17704+K06260+K08048+K04632+K06236+K06274+K06270
Organismal Systems	Endocrine system	Relaxin signaling pathway	27	132	0.0196427	ko04926	ENSSSCG00000003909(-);ENSSSCG00000004943(MAP2K1);ENSSSCG00000007056(PLCB1);ENSSSCG00000007058(PLCB4);ENSSSCG00000007520(-);ENSSSCG00000008578(ADCY3);ENSSSCG00000009228(MAPK10);ENSSSCG00000009856(NOS1);ENSSSCG00000010380(MAPK8);ENSSSCG00000010447(ACTA2);ENSSSCG00000012571(COL4A6);ENSSSCG00000012572(COL4A5);ENSSSCG00000015323(GNGT1);ENSSSCG00000016245(COL4A3);ENSSSCG00000016520(CREB3L2);ENSSSCG0000…	K02649+K04368+K05858+K05858+K04632+K08043+K04440+K13240+K04440+K12313+K06237+K06237+K04548+K06237+K09048+K09047+K08041+K08042+K04364+K02677+K04361+K08048+K04632+K04534+K06236+K06237+K04534
Metabolism	Carbohydrate metabolism	Inositol phosphate metabolism	17	74	0.0202462	ko00562	ENSSSCG00000002457(ITPK1);ENSSSCG00000002688(PLCG2);ENSSSCG00000003749(PIK3C3);ENSSSCG00000006626(PI4KB);ENSSSCG00000007056(PLCB1);ENSSSCG00000007058(PLCB4);ENSSSCG00000009050(INPP4B);ENSSSCG00000010435(MINPP1);ENSSSCG00000010765(INPP5A);ENSSSCG00000011079(PIP4K2A);ENSSSCG00000012315(SYNJ2);ENSSSCG00000012650(OCRL);ENSSSCG00000012742(MTM1);ENSSSCG00000012743(MTMR1);ENSSSCG00000016192(PLCD4);ENSSS…	K00913+K05859+K00914+K19801+K05858+K05858+K01109+K03103+K01106+K00920+K20279+K01099+K01108+K18081+K05857+K19006+K18083
Human Diseases	Endocrine and metabolic disease	Insulin resistance	24	115	0.0213381	ko04931	ENSSSCG00000000006(PPARA);ENSSSCG00000003413(MTOR);ENSSSCG00000003558(RPS6KA1);ENSSSCG00000003909(-);ENSSSCG00000004022(RPS6KA2);ENSSSCG00000007507(PCK1);ENSSSCG00000007710(MLXIPL);ENSSSCG00000008444(PRKCE);ENSSSCG00000009228(MAPK10);ENSSSCG00000009464(COMMD6);ENSSSCG00000010380(MAPK8);ENSSSCG00000010464(PPP1R3C);ENSSSCG00000011131(PRKCQ);ENSSSCG00000012163(RPS6KA3);ENSSSCG00000013879(SLC27A1);EN…	K07294+K07203+K04373+K02649+K04373+K01596+K09113+K18050+K04440+K17902+K04440+K07189+K18052+K04373+K08745+K17962+K07200+K07200+K09048+K09047+K07202+K19662+K05695+K01084
Organismal Systems	Nervous system	Synaptic vesicle cycle	19	86	0.0218121	ko04721	ENSSSCG00000000749(SLC6A12);ENSSSCG00000000948(SYT1);ENSSSCG00000002776(ATP6V0D1);ENSSSCG00000003852(SLC1A7);ENSSSCG00000004614(UNC13C);ENSSSCG00000008314(ATP6V1B1);ENSSSCG00000009601(SLC18A1);ENSSSCG00000016841(SLC1A3);ENSSSCG00000017316(NSF);ENSSSCG00000017401(ATP6V0A1);ENSSSCG00000017797(SLC6A4);ENSSSCG00000026985(SNAP25);ENSSSCG00000033493(CACNA1B);ENSSSCG00000036942(-);ENSSSCG00000038946(SLC…	K05045+K15290+K02146+K05618+K15293+K02147+K08155+K05614+K06027+K02154+K05037+K18211+K04849+K11827+K12302+K01528+K05038+K02153+K11827
Organismal Systems	Excretory system	Endocrine and other factor-regulated calcium reabsorption	14	58	0.0222345	ko04961	ENSSSCG00000006391(ATP1A4);ENSSSCG00000007056(PLCB1);ENSSSCG00000007058(PLCB4);ENSSSCG00000007520(-);ENSSSCG00000015273(ATP2B4);ENSSSCG00000016469(TRPV5);ENSSSCG00000017268(PRKCA);ENSSSCG00000020864(VDR);ENSSSCG00000027898(ATP2B1);ENSSSCG00000033041(-);ENSSSCG00000033674(PRKCB);ENSSSCG00000036942(-);ENSSSCG00000038958(DNM3);ENSSSCG00000051286(-)	K01539+K05858+K05858+K04632+K05850+K04974+K02677+K08539+K05850+K04632+K19662+K11827+K01528+K11827
Environmental Information Processing	Signal transduction	TGF-beta signaling pathway	21	98	0.0228155	ko04350	ENSSSCG00000000068(EP300);ENSSSCG00000001027(BMP6);ENSSSCG00000001921(NEO1);ENSSSCG00000002385(TGFB3);ENSSSCG00000003863(ZFYVE9);ENSSSCG00000004980(THSD4);ENSSSCG00000005045(BMP4);ENSSSCG00000007501(BMP7);ENSSSCG00000007951(CREBBP);ENSSSCG00000008510(LTBP1);ENSSSCG00000009357(SMAD9);ENSSSCG00000010360(BMPR1A);ENSSSCG00000010816(TGFB2);ENSSSCG00000014176(RGMB);ENSSSCG00000014298(PPP2CA);ENSSSCG000…	K04498+K16620+K06766+K13377+K04679+K23377+K04662+K16621+K04498+K19559+K16791+K04673+K13376+K06847+K04382+K04675+K04678+K23318+K04686+K04667+K21283
Human Diseases	Drug resistance: antineoplastic	Endocrine resistance	20	93	0.0249641	ko01522	ENSSSCG00000003413(MTOR);ENSSSCG00000003876(CDKN2C);ENSSSCG00000003909(-);ENSSSCG00000004943(MAP2K1);ENSSSCG00000007067(JAG1);ENSSSCG00000007520(-);ENSSSCG00000008578(ADCY3);ENSSSCG00000009228(MAPK10);ENSSSCG00000010380(MAPK8);ENSSSCG00000014362(HBEGF);ENSSSCG00000016726(ADCY1);ENSSSCG00000017101(ADCY2);ENSSSCG00000017206(GRB2);ENSSSCG00000018039(-);ENSSSCG00000022126(EGFR);ENSSSCG00000030560(IGF…	K07203+K06622+K02649+K04368+K06052+K04632+K08043+K04440+K04440+K08523+K08041+K08042+K04364+K04650+K04361+K05087+K08048+K04632+K05725+K06620
Environmental Information Processing	Signal transduction	Apelin signaling pathway	28	142	0.0278855	ko04371	ENSSSCG00000000555(ITPR2);ENSSSCG00000003413(MTOR);ENSSSCG00000003749(PIK3C3);ENSSSCG00000004943(MAP2K1);ENSSSCG00000007056(PLCB1);ENSSSCG00000007058(PLCB4);ENSSSCG00000007067(JAG1);ENSSSCG00000008444(PRKCE);ENSSSCG00000008578(ADCY3);ENSSSCG00000009856(NOS1);ENSSSCG00000010142(RYR2);ENSSSCG00000010447(ACTA2);ENSSSCG00000010868(BECN2);ENSSSCG00000013388(PDE3B);ENSSSCG00000014149(MEF2C);ENSSSCG0000…	K04959+K07203+K00914+K04368+K05858+K05858+K06052+K18050+K08043+K13240+K04962+K12313+K08334+K13296+K04454+K04548+K07200+K07200+K11831+K08041+K08042+K04958+K03982+K07202+K08048+K04963+K05869+K10351
Human Diseases	Neurodegenerative disease	Prion disease	10	38	0.0282891	ko05020	ENSSSCG00000003834(C8B);ENSSSCG00000003835(C8A);ENSSSCG00000004421(FYN);ENSSSCG00000004943(MAP2K1);ENSSSCG00000005512(C5);ENSSSCG00000005601(HSPA5);ENSSSCG00000015045(NCAM1);ENSSSCG00000015555(LAMC1);ENSSSCG00000016859(C7);ENSSSCG00000032764(-)	K03998+K03997+K05703+K04368+K03994+K09490+K06491+K05635+K03996+K04519
Cellular Processes	Transport and catabolism	Autophagy - other	9	33	0.0293811	ko04136	ENSSSCG00000003413(MTOR);ENSSSCG00000003749(PIK3C3);ENSSSCG00000004370(ATG5);ENSSSCG00000010868(BECN2);ENSSSCG00000012382(-);ENSSSCG00000012569(ATG4A);ENSSSCG00000014298(PPP2CA);ENSSSCG00000017139(RPTOR);ENSSSCG00000018045(ULK2)	K07203+K00914+K08339+K08334+K17606+K08342+K04382+K07204+K08269
Organismal Systems	Development and regeneration	Dorso-ventral axis formation	7	23	0.029688	ko04320	ENSSSCG00000004943(MAP2K1);ENSSSCG00000009950(-);ENSSSCG00000010468(CPEB3);ENSSSCG00000015235(ETS1);ENSSSCG00000017206(GRB2);ENSSSCG00000022126(EGFR);ENSSSCG00000024152(ETV6)	K04368+K02156+K02602+K02678+K04364+K04361+K03211
Human Diseases	Infectious disease: viral	Human papillomavirus infection	57	327	0.0301653	ko05165	ENSSSCG00000000068(EP300);ENSSSCG00000000697(-);ENSSSCG00000000712(VWF);ENSSSCG00000002540(PPP2R5C);ENSSSCG00000002776(ATP6V0D1);ENSSSCG00000003413(MTOR);ENSSSCG00000003809(JAK1);ENSSSCG00000003909(-);ENSSSCG00000004012(THBS2);ENSSSCG00000004207(-);ENSSSCG00000004274(COL9A1);ENSSSCG00000004943(MAP2K1);ENSSSCG00000004961(ITGA11);ENSSSCG00000005494(TNC);ENSSSCG00000007067(JAG1);ENSSSCG00000007520(-…	K04498+K11643+K03900+K11584+K02146+K07203+K11217+K02649+K04659+K05637+K08131+K04368+K06587+K06252+K06052+K04632+K04498+K02147+K06627+K04491+K05631+K06237+K06237+K14009+K02085+K04382+K12075+K02354+K06249+K06252+K05635+K06244+K06485+K06237+K07208+K09048+K09047+K04364+K00312+K02154+K04361+K06751+K04261+K06093+K06238+K06251+K04354+K02375+K04632+K05637+K02187+K06236+K06583+K05131+K05725+K02153+K06237
Human Diseases	Cancer: overview	Transcriptional misregulation in cancer	40	220	0.0348671	ko05202	ENSSSCG00000001709(SUPT3H);ENSSSCG00000001710(RUNX2);ENSSSCG00000001880(SIN3A);ENSSSCG00000002283(FUT8);ENSSSCG00000003716(SS18);ENSSSCG00000003876(CDKN2C);ENSSSCG00000005087(SIX1);ENSSSCG00000006115(RUNX1T1);ENSSSCG00000006331(PBX1);ENSSSCG00000007754(ITGAM);ENSSSCG00000008745(PROM1);ENSSSCG00000009320(FLT1);ENSSSCG00000009354(CCNA1);ENSSSCG00000012238(-);ENSSSCG00000012287(TFE3);ENSSSCG00000013…	K11313+K09278+K11644+K00717+K15623+K06622+K15614+K10053+K09355+K06461+K06532+K05096+K06627+K06571+K09105+K10140+K15187+K04454+K08821+K10785+K02583+K04650+K09435+K15593+K09186+K15184+K03211+K05099+K21950+K10055+K05087+K10785+K10784+K08367+K09383+K21946+K05725+K15616+K10785+K10785
Metabolism	Carbohydrate metabolism	Galactose metabolism	9	34	0.0352663	ko00052	ENSSSCG00000003812(PGM1);ENSSSCG00000008368(UGP2);ENSSSCG00000008773(PGM2);ENSSSCG00000021129(PFKM);ENSSSCG00000034639(MGAM);ENSSSCG00000035454(B4GALT1);ENSSSCG00000036449(G6PC1);ENSSSCG00000038423(GLA);ENSSSCG00000040608(AKR1B1)	K01835+K00963+K15779+K00850+K12047+K07966+K01084+K01189+K00011
Metabolism	Global and overview maps	Fatty acid metabolism	13	56	0.0363322	ko01212	ENSSSCG00000001045(ELOVL2);ENSSSCG00000001760(ACSBG1);ENSSSCG00000009150(HADH);ENSSSCG00000009245(SCD5);ENSSSCG00000012583(ACSL4);ENSSSCG00000013536(ACSBG2);ENSSSCG00000014272(-);ENSSSCG00000015784(ACSL1);ENSSSCG00000016223(ACSL3);ENSSSCG00000017694(ACACA);ENSSSCG00000021739(HSD17B12);ENSSSCG00000024872(CPT1C);ENSSSCG00000028431(HSD17B4)	K10205+K15013+K00022+K00507+K01897+K15013+K01897+K01897+K01897+K11262+K10251+K19524+K12405
Metabolism	Carbohydrate metabolism	Pentose phosphate pathway	8	29	0.0365788	ko00030	ENSSSCG00000003812(PGM1);ENSSSCG00000008773(PGM2);ENSSSCG00000012847(TALDO1);ENSSSCG00000021129(PFKM);ENSSSCG00000022390(RGN);ENSSSCG00000029443(TKTL1);ENSSSCG00000031174(FBP1);ENSSSCG00000034502(H6PD)	K01835+K15779+K00616+K00850+K01053+K00615+K03841+K13937
Metabolism	Glycan biosynthesis and metabolism	Glycosaminoglycan biosynthesis - heparan sulfate / heparin	7	24	0.0371128	ko00534	ENSSSCG00000006009(EXT1);ENSSSCG00000007872(XYLT1);ENSSSCG00000009503(HS6ST3);ENSSSCG00000021375(HS6ST2);ENSSSCG00000022032(-);ENSSSCG00000036475(HS3ST2);ENSSSCG00000038622(HS3ST3A1)	K02366+K00771+K08103+K08102+K02513+K07808+K07809
Human Diseases	Cancer: overview	Proteoglycans in cancer	38	209	0.0389579	ko05205	ENSSSCG00000000555(ITPR2);ENSSSCG00000002688(PLCG2);ENSSSCG00000003413(MTOR);ENSSSCG00000003909(-);ENSSSCG00000004943(MAP2K1);ENSSSCG00000006461(ARHGEF11);ENSSSCG00000007022(ANK1);ENSSSCG00000009048(GAB1);ENSSSCG00000009125(-);ENSSSCG00000009237(HPSE);ENSSSCG00000010212(-);ENSSSCG00000010816(TGFB2);ENSSSCG00000010925(PPP1R12B);ENSSSCG00000011471(FLNB);ENSSSCG00000012034(TIAM1);ENSSSCG00000012680(…	K04959+K05859+K07203+K02649+K04368+K07532+K10380+K09593+K10380+K07964+K10380+K13376+K12329+K04437+K05731+K08109+K08523+K04409+K02354+K05762+K05085+K08107+K03685+K04364+K02677+K00312+K04361+K04958+K05099+K05697+K06251+K05087+K02375+K19662+K02187+K06236+K05725+K06270
Human Diseases	Substance dependence	Nicotine addiction	10	40	0.0394219	ko05033	ENSSSCG00000000614(GRIN2B);ENSSSCG00000017025(GABRG2);ENSSSCG00000022569(GRIA1);ENSSSCG00000023661(GABRA1);ENSSSCG00000024249(GABRR2);ENSSSCG00000031290(GRIN2A);ENSSSCG00000033493(CACNA1B);ENSSSCG00000035584(GABRG3);ENSSSCG00000038547(GABRB3);ENSSSCG00000038946(SLC17A8)	K05210+K05186+K05197+K05175+K05190+K05209+K04849+K05186+K05181+K12302
Organismal Systems	Endocrine system	Renin secretion	16	74	0.0401053	ko04924	ENSSSCG00000000555(ITPR2);ENSSSCG00000006933(CLCA1);ENSSSCG00000006935(CLCA2);ENSSSCG00000007056(PLCB1);ENSSSCG00000007058(PLCB4);ENSSSCG00000007520(-);ENSSSCG00000009250(PRKG2);ENSSSCG00000010325(KCNMA1);ENSSSCG00000011455(CACNA1D);ENSSSCG00000013388(PDE3B);ENSSSCG00000016668(PDE1C);ENSSSCG00000023437(ITPR1);ENSSSCG00000024439(PTGER4);ENSSSCG00000024784(CACNA1S);ENSSSCG00000027725(-);ENSSSCG0000…	K04959+K05027+K05028+K05858+K05858+K04632+K19477+K04936+K04851+K13296+K13755+K04958+K04261+K04857+K04850+K04632
Organismal Systems	Endocrine system	Ovarian steroidogenesis	11	46	0.0426375	ko04913	ENSSSCG00000001027(BMP6);ENSSSCG00000007520(-);ENSSSCG00000008421(-);ENSSSCG00000008578(ADCY3);ENSSSCG00000009759(SCARB1);ENSSSCG00000016726(ADCY1);ENSSSCG00000017101(ADCY2);ENSSSCG00000030560(IGF1R);ENSSSCG00000031717(ADCY8);ENSSSCG00000033041(-);ENSSSCG00000033844(CYP1B1)	K16620+K04632+K04248+K08043+K13885+K08041+K08042+K05087+K08048+K04632+K07410
Cellular Processes	Cellular community - eukaryotes	Tight junction	30	160	0.0432781	ko04530	ENSSSCG00000000145(-);ENSSSCG00000000146(MYH11);ENSSSCG00000004919(NEDD4L);ENSSSCG00000005191(MPDZ);ENSSSCG00000005446(EPB41L4B);ENSSSCG00000008358(ACTR2);ENSSSCG00000008444(PRKCE);ENSSSCG00000009228(MAPK10);ENSSSCG00000010380(MAPK8);ENSSSCG00000011455(CACNA1D);ENSSSCG00000011497(MAGI1);ENSSSCG00000012034(TIAM1);ENSSSCG00000014298(PPP2CA);ENSSSCG00000014904(DLG2);ENSSSCG00000014960(AMOTL1);ENSSSC…	K10352+K10352+K13305+K06095+K21111+K17260+K18050+K04440+K04440+K04851+K05631+K05731+K04382+K12075+K06104+K05762+K07200+K18584+K07200+K10352+K10352+K21109+K06093+K10352+K04354+K21110+K08367+K06274+K10352+K10351
Organismal Systems	Excretory system	Aldosterone-regulated sodium reabsorption	9	36	0.049352	ko04960	ENSSSCG00000000707(SCNN1A);ENSSSCG00000002777(HSD11B2);ENSSSCG00000003909(-);ENSSSCG00000004919(NEDD4L);ENSSSCG00000006391(ATP1A4);ENSSSCG00000017268(PRKCA);ENSSSCG00000021443(SGK1);ENSSSCG00000033674(PRKCB);ENSSSCG00000037766(NR3C2)	K04824+K00071+K02649+K13305+K01539+K02677+K13302+K19662+K08555
Metabolism	Metabolism of cofactors and vitamins	Biotin metabolism	2	3	0.0510886	ko00780	ENSSSCG00000011193(BTD);ENSSSCG00000012059(HLCS)	K01435+K01942
Environmental Information Processing	Signal transduction	Hedgehog signaling pathway - fly	8	31	0.0525813	ko04341	ENSSSCG00000005045(BMP4);ENSSSCG00000008694(GRK4);ENSSSCG00000010683(GRK5);ENSSSCG00000014240(CSNK1G3);ENSSSCG00000015715(EN1);ENSSSCG00000020796(SPOP);ENSSSCG00000030153(SMURF1);ENSSSCG00000032198(SPOPL)	K04662+K08291+K08291+K08958+K09319+K10523+K04678+K10523
Organismal Systems	Digestive system	Protein digestion and absorption	20	101	0.0545158	ko04974	ENSSSCG00000001500(COL21A1);ENSSSCG00000004274(COL9A1);ENSSSCG00000005487(COL27A1);ENSSSCG00000005938(COL22A1);ENSSSCG00000005997(COL14A1);ENSSSCG00000006391(ATP1A4);ENSSSCG00000008449(SLC3A1);ENSSSCG00000009513(SLC15A1);ENSSSCG00000010256(COL13A1);ENSSSCG00000012138(ACE2);ENSSSCG00000012571(COL4A6);ENSSSCG00000012572(COL4A5);ENSSSCG00000013090(-);ENSSSCG00000016245(COL4A3);ENSSSCG00000017086(SLC…	K16629+K08131+K19721+K16630+K08133+K01539+K14210+K14206+K16617+K09708+K06237+K06237+K06002+K06237+K14209+K06238+K06236+K14209+K04926+K06237
Organismal Systems	Immune system	Fc gamma R-mediated phagocytosis	19	95	0.0549341	ko04666	ENSSSCG00000002688(PLCG2);ENSSSCG00000003909(-);ENSSSCG00000004943(MAP2K1);ENSSSCG00000007609(ARPC1A);ENSSSCG00000007625(ARPC1B);ENSSSCG00000008444(PRKCE);ENSSSCG00000008642(ASAP2);ENSSSCG00000009300(WASF3);ENSSSCG00000010908(PTPRC);ENSSSCG00000011750(PLD1);ENSSSCG00000014878(PAK1);ENSSSCG00000016794(MYO10);ENSSSCG00000017008(DOCK2);ENSSSCG00000017268(PRKCA);ENSSSCG00000024136(AMPH);ENSSSCG000000…	K05859+K02649+K04368+K05757+K05757+K18050+K12488+K06083+K06478+K01115+K04409+K12559+K12367+K02677+K12562+K12488+K12488+K19662+K06274
Human Diseases	Infectious disease: bacterial	Shigellosis	42	243	0.0630396	ko05131	ENSSSCG00000000555(ITPR2);ENSSSCG00000002688(PLCG2);ENSSSCG00000003413(MTOR);ENSSSCG00000003749(PIK3C3);ENSSSCG00000003909(-);ENSSSCG00000004370(ATG5);ENSSSCG00000004917(MALT1);ENSSSCG00000006894(FNBP1L);ENSSSCG00000007056(PLCB1);ENSSSCG00000007058(PLCB4);ENSSSCG00000007609(ARPC1A);ENSSSCG00000007625(ARPC1B);ENSSSCG00000007680(MYL10);ENSSSCG00000007799(MYLPF);ENSSSCG00000008162(IL1R1);ENSSSCG0000…	K04959+K05859+K07203+K00914+K02649+K08339+K07369+K20121+K05858+K05858+K05757+K05757+K12756+K12758+K04386+K18050+K16939+K04440+K04440+K08334+K18052+K12793+K16939+K04281+K16939+K05862+K05482+K05857+K07204+K21348+K09849+K04361+K10704+K04958+K06271+K04445+K04519+K06689+K13708+K08738+K05725+K10351
Human Diseases	Endocrine and metabolic disease	AGE-RAGE signaling pathway in diabetic complications	21	109	0.0637664	ko04933	ENSSSCG00000002385(TGFB3);ENSSSCG00000002688(PLCG2);ENSSSCG00000003909(-);ENSSSCG00000007056(PLCB1);ENSSSCG00000007058(PLCB4);ENSSSCG00000008444(PRKCE);ENSSSCG00000009228(MAPK10);ENSSSCG00000010380(MAPK8);ENSSSCG00000010816(TGFB2);ENSSSCG00000012571(COL4A6);ENSSSCG00000012572(COL4A5);ENSSSCG00000016192(PLCD4);ENSSSCG00000016245(COL4A3);ENSSSCG00000017268(PRKCA);ENSSSCG00000022447(F3);ENSSSCG00000…	K13377+K05859+K02649+K05858+K05858+K18050+K04440+K04440+K13376+K06237+K06237+K05857+K06237+K02677+K03901+K03982+K04519+K19662+K02187+K06236+K06237
Human Diseases	Cancer: overview	Choline metabolism in cancer	19	97	0.0655386	ko05231	ENSSSCG00000003413(MTOR);ENSSSCG00000003777(SLC44A5);ENSSSCG00000003909(-);ENSSSCG00000004039(SLC22A3);ENSSSCG00000004943(MAP2K1);ENSSSCG00000006888(SLC44A3);ENSSSCG00000008140(SLC5A7);ENSSSCG00000009228(MAPK10);ENSSSCG00000009300(WASF3);ENSSSCG00000010380(MAPK8);ENSSSCG00000011750(PLD1);ENSSSCG00000012308(DGKK);ENSSSCG00000016434(RHEB);ENSSSCG00000016521(DGKI);ENSSSCG00000017206(GRB2);ENSSSCG000…	K07203+K15377+K02649+K08200+K04368+K15282+K14387+K04440+K06083+K04440+K01115+K00901+K07208+K00901+K04364+K02677+K04361+K00901+K19662
Organismal Systems	Aging	Longevity regulating pathway	18	91	0.0662535	ko04211	ENSSSCG00000003413(MTOR);ENSSSCG00000003909(-);ENSSSCG00000004370(ATG5);ENSSSCG00000008578(ADCY3);ENSSSCG00000009742(ULK1);ENSSSCG00000016200(PRKAG3);ENSSSCG00000016432(PRKAG2);ENSSSCG00000016434(RHEB);ENSSSCG00000016520(CREB3L2);ENSSSCG00000016690(CREB5);ENSSSCG00000016726(ADCY1);ENSSSCG00000017101(ADCY2);ENSSSCG00000017139(RPTOR);ENSSSCG00000029275(PPARGC1A);ENSSSCG00000030560(IGF1R);ENSSSCG000…	K07203+K02649+K08339+K08043+K21357+K07200+K07200+K07208+K09048+K09047+K08041+K08042+K07204+K07202+K05087+K08048+K05869+K07296
Organismal Systems	Endocrine system	Progesterone-mediated oocyte maturation	18	91	0.0662535	ko04914	ENSSSCG00000003558(RPS6KA1);ENSSSCG00000003909(-);ENSSSCG00000004022(RPS6KA2);ENSSSCG00000004943(MAP2K1);ENSSSCG00000008578(ADCY3);ENSSSCG00000009228(MAPK10);ENSSSCG00000009354(CCNA1);ENSSSCG00000010214(CDK1);ENSSSCG00000010380(MAPK8);ENSSSCG00000010468(CPEB3);ENSSSCG00000012163(RPS6KA3);ENSSSCG00000013388(PDE3B);ENSSSCG00000014977(PGR);ENSSSCG00000016726(ADCY1);ENSSSCG00000017101(ADCY2);ENSSSCG0…	K04373+K02649+K04373+K04368+K08043+K04440+K06627+K02087+K04440+K02602+K04373+K13296+K08556+K08041+K08042+K08837+K05087+K08048
Organismal Systems	Digestive system	Bile secretion	16	79	0.0671796	ko04976	ENSSSCG00000000584(SLCO1A2);ENSSSCG00000006391(ATP1A4);ENSSSCG00000007520(-);ENSSSCG00000008578(ADCY3);ENSSSCG00000008943(SLC4A4);ENSSSCG00000009215(ABCG2);ENSSSCG00000009498(-);ENSSSCG00000009759(SCARB1);ENSSSCG00000014213(KCNN2);ENSSSCG00000016726(ADCY1);ENSSSCG00000017101(ADCY2);ENSSSCG00000021998(-);ENSSSCG00000026996(-);ENSSSCG00000027320(SLC4A5);ENSSSCG00000031717(ADCY8);ENSSSCG00000033041(…	K03460+K01539+K04632+K08043+K13575+K05681+K05673+K13885+K04943+K08041+K08042+K05043+K05673+K13857+K08048+K04632
Metabolism	Lipid metabolism	Steroid hormone biosynthesis	11	50	0.0720789	ko00140	ENSSSCG00000002777(HSD11B2);ENSSSCG00000010780(CYP2E1);ENSSSCG00000010937(HSD17B3);ENSSSCG00000015616(HSD11B1);ENSSSCG00000017103(-);ENSSSCG00000021739(HSD17B12);ENSSSCG00000022092(CYP7B1);ENSSSCG00000022724(-);ENSSSCG00000023320(CYP3A29);ENSSSCG00000033844(CYP1B1);ENSSSCG00000036274(-)	K00071+K07415+K10207+K15680+K12343+K10251+K07430+K00699+K07424+K07410+K00699
Metabolism	Amino acid metabolism	Valine, leucine and isoleucine degradation	11	50	0.0720789	ko00280	ENSSSCG00000003192(IL4I1);ENSSSCG00000004465(BCKDHB);ENSSSCG00000004774(IVD);ENSSSCG00000007909(ABAT);ENSSSCG00000009150(HADH);ENSSSCG00000009522(PCCA);ENSSSCG00000009755(AACS);ENSSSCG00000016093(-);ENSSSCG00000016695(HIBADH);ENSSSCG00000016971(MCCC2);ENSSSCG00000029606(AOX1)	K03334+K00167+K00253+K13524+K00022+K01965+K01907+K00157+K00020+K01969+K00157
Environmental Information Processing	Signal transduction	Sphingolipid signaling pathway	22	117	0.073262	ko04071	ENSSSCG00000002540(PPP2R5C);ENSSSCG00000003909(-);ENSSSCG00000004421(FYN);ENSSSCG00000004943(MAP2K1);ENSSSCG00000006236(NSMAF);ENSSSCG00000006995(ASAH1);ENSSSCG00000007056(PLCB1);ENSSSCG00000007058(PLCB4);ENSSSCG00000007072(SPTLC3);ENSSSCG00000007874(ABCC1);ENSSSCG00000008444(PRKCE);ENSSSCG00000009228(MAPK10);ENSSSCG00000010380(MAPK8);ENSSSCG00000010432(-);ENSSSCG00000010433(SGMS1);ENSSSCG0000001…	K11584+K02649+K05703+K04368+K18953+K12348+K05858+K05858+K00654+K05665+K18050+K04440+K04440+K12349+K04714+K01115+K04382+K02677+K04354+K04288+K04346+K19662
Human Diseases	Cancer: overview	Pathways in cancer	83	522	0.0759403	ko05200	ENSSSCG00000000068(EP300);ENSSSCG00000000849(HSP90B1);ENSSSCG00000002385(TGFB3);ENSSSCG00000002688(PLCG2);ENSSSCG00000003413(MTOR);ENSSSCG00000003788(PTGER3);ENSSSCG00000003809(JAK1);ENSSSCG00000003909(-);ENSSSCG00000004156(IFNGR1);ENSSSCG00000004207(-);ENSSSCG00000004943(MAP2K1);ENSSSCG00000005045(BMP4);ENSSSCG00000005457(LPAR1);ENSSSCG00000006115(RUNX1T1);ENSSSCG00000006461(ARHGEF11);ENSSSCG000…	K04498+K09487+K13377+K05859+K07203+K04260+K11217+K02649+K05132+K05637+K04368+K04662+K04289+K10053+K07532+K09097+K05858+K05858+K06052+K04632+K04498+K05691+K05119+K08043+K04440+K04358+K06627+K08878+K09592+K04440+K04491+K05093+K13376+K08803+K01115+K06237+K06237+K05076+K10140+K02085+K05691+K02354+K02678+K04548+K05635+K06244+K16798+K06485+K05638+K06237+K08041+K06230+K05072+K08042+K04364+K02677+K00312+…
Human Diseases	Infectious disease: bacterial	Salmonella infection	38	221	0.0787409	ko05132	ENSSSCG00000000145(-);ENSSSCG00000000146(MYH11);ENSSSCG00000000849(HSP90B1);ENSSSCG00000002716(MLKL);ENSSSCG00000003136(CYTH2);ENSSSCG00000003749(PIK3C3);ENSSSCG00000004943(MAP2K1);ENSSSCG00000007609(ARPC1A);ENSSSCG00000007625(ARPC1B);ENSSSCG00000008794(RHOH);ENSSSCG00000009228(MAPK10);ENSSSCG00000009300(WASF3);ENSSSCG00000010380(MAPK8);ENSSSCG00000010638(TCF7L2);ENSSSCG00000010908(PTPRC);ENSSSCG…	K10352+K10352+K09487+K08849+K18441+K00914+K04368+K05757+K05757+K07873+K04440+K06083+K04440+K04491+K06478+K04437+K07897+K07899+K12793+K10407+K04409+K05482+K06111+K06817+K23282+K10352+K23649+K10352+K05733+K10352+K23940+K10420+K04519+K02187+K23934+K08738+K10352+K10417
Metabolism	Amino acid metabolism	Tryptophan metabolism	10	45	0.0793947	ko00380	ENSSSCG00000003192(IL4I1);ENSSSCG00000005663(-);ENSSSCG00000009150(HADH);ENSSSCG00000016093(-);ENSSSCG00000023054(IDO2);ENSSSCG00000023215(MAOB);ENSSSCG00000029606(AOX1);ENSSSCG00000033636(AFMID);ENSSSCG00000033844(CYP1B1);ENSSSCG00000039539(DHTKD1)	K03334+K00816+K00022+K00157+K00463+K00274+K00157+K01432+K07410+K15791
Human Diseases	Substance dependence	Amphetamine addiction	14	69	0.0820817	ko05031	ENSSSCG00000000614(GRIN2B);ENSSSCG00000007520(-);ENSSSCG00000009601(SLC18A1);ENSSSCG00000011455(CACNA1D);ENSSSCG00000016520(CREB3L2);ENSSSCG00000016690(CREB5);ENSSSCG00000017268(PRKCA);ENSSSCG00000022569(GRIA1);ENSSSCG00000023215(MAOB);ENSSSCG00000027725(-);ENSSSCG00000031290(GRIN2A);ENSSSCG00000033041(-);ENSSSCG00000033674(PRKCB);ENSSSCG00000037019(CAMK4)	K05210+K04632+K08155+K04851+K09048+K09047+K02677+K05197+K00274+K04850+K05209+K04632+K19662+K05869
Human Diseases	Cancer: overview	Chemical carcinogenesis - DNA adducts	13	63	0.0822395	ko05204	ENSSSCG00000005663(-);ENSSSCG00000006646(ARNT);ENSSSCG00000010780(CYP2E1);ENSSSCG00000015616(HSD11B1);ENSSSCG00000022724(-);ENSSSCG00000023320(CYP3A29);ENSSSCG00000025799(-);ENSSSCG00000026798(-);ENSSSCG00000028501(-);ENSSSCG00000033844(CYP1B1);ENSSSCG00000035347(CYP2C42);ENSSSCG00000035615(GSTK1);ENSSSCG00000036274(-)	K00816+K09097+K07415+K15680+K00699+K07424+K00622+K17720+K00129+K07410+K17720+K13299+K00699
Metabolism	Metabolism of cofactors and vitamins	Vitamin B6 metabolism	3	8	0.0843003	ko00750	ENSSSCG00000005287(PSAT1);ENSSSCG00000016093(-);ENSSSCG00000029606(AOX1)	K00831+K00157+K00157
Human Diseases	Neurodegenerative disease	Huntington disease	47	282	0.0850189	ko05016	ENSSSCG00000000068(EP300);ENSSSCG00000000116(POLR2F);ENSSSCG00000000614(GRIN2B);ENSSSCG00000001880(SIN3A);ENSSSCG00000003413(MTOR);ENSSSCG00000003749(PIK3C3);ENSSSCG00000004499(ATP5F1A);ENSSSCG00000005976(NDUFB9);ENSSSCG00000007056(PLCB1);ENSSSCG00000007058(PLCB4);ENSSSCG00000007951(CREBBP);ENSSSCG00000009228(MAPK10);ENSSSCG00000009742(ULK1);ENSSSCG00000010380(MAPK8);ENSSSCG00000010868(BECN2);ENS…	K04498+K03014+K05210+K11644+K07203+K00914+K02132+K03965+K05858+K05858+K04498+K04440+K21357+K04440+K08334+K03962+K10407+K17985+K05862+K03954+K09048+K11831+K09047+K05614+K08269+K10426+K03944+K05197+K04958+K05625+K11828+K03129+K07202+K04604+K10408+K02271+K10408+K04849+K07375+K02187+K02136+K10408+K11827+K08738+K03941+K10408+K11827
Organismal Systems	Environmental adaptation	Thermogenesis	40	236	0.086636	ko04714	ENSSSCG00000003413(MTOR);ENSSSCG00000003558(RPS6KA1);ENSSSCG00000004022(RPS6KA2);ENSSSCG00000004499(ATP5F1A);ENSSSCG00000004859(ZNF516);ENSSSCG00000005976(NDUFB9);ENSSSCG00000007520(-);ENSSSCG00000008578(ADCY3);ENSSSCG00000009250(PRKG2);ENSSSCG00000010070(SMARCB1);ENSSSCG00000010429(PRKG1);ENSSSCG00000011003(NDUFB6);ENSSSCG00000011340(SMARCC1);ENSSSCG00000012163(RPS6KA3);ENSSSCG00000012583(ACSL4)…	K07203+K04373+K04373+K02132+K22411+K03965+K04632+K08043+K19477+K11648+K07376+K03962+K11649+K04373+K01897+K01897+K01897+K07200+K01897+K03954+K07200+K07208+K11650+K09048+K09047+K08041+K08042+K07204+K04364+K22410+K03944+K19524+K18160+K07202+K08048+K02271+K04632+K02136+K03941+K18183
Human Diseases	Drug resistance: antineoplastic	EGFR tyrosine kinase inhibitor resistance	16	82	0.088258	ko01521	ENSSSCG00000002688(PLCG2);ENSSSCG00000003413(MTOR);ENSSSCG00000003809(JAK1);ENSSSCG00000003909(-);ENSSSCG00000004943(MAP2K1);ENSSSCG00000009048(GAB1);ENSSSCG00000009565(GAS6);ENSSSCG00000010698(FGFR2);ENSSSCG00000017206(GRB2);ENSSSCG00000017268(PRKCA);ENSSSCG00000021082(NRG2);ENSSSCG00000022126(EGFR);ENSSSCG00000022322(-);ENSSSCG00000024351(MET);ENSSSCG00000030560(IGF1R);ENSSSCG00000033674(PRKCB)	K05859+K07203+K11217+K02649+K04368+K09593+K05464+K05093+K04364+K02677+K05456+K04361+K16341+K05099+K05087+K19662
Metabolism	Glycan biosynthesis and metabolism	N-Glycan biosynthesis	11	52	0.0907159	ko00510	ENSSSCG00000002283(FUT8);ENSSSCG00000008141(ST6GAL2);ENSSSCG00000012586(-);ENSSSCG00000014195(MAN2A1);ENSSSCG00000015701(MGAT5);ENSSSCG00000017170(MGAT5B);ENSSSCG00000023235(MAN1C1);ENSSSCG00000025770(ST6GAL1);ENSSSCG00000028227(RPN2);ENSSSCG00000035454(B4GALT1);ENSSSCG00000047538(-)	K00717+K00779+K07432+K01231+K00744+K09661+K01230+K00778+K12667+K07966+K07432
Cellular Processes	Cell growth and death	Apoptosis - fly	11	52	0.0907159	ko04214	ENSSSCG00000005021(SAV1);ENSSSCG00000009228(MAPK10);ENSSSCG00000010380(MAPK8);ENSSSCG00000010831(DUSP10);ENSSSCG00000012656(ELF4);ENSSSCG00000014248(LMNB1);ENSSSCG00000022126(EGFR);ENSSSCG00000023660(PARP1);ENSSSCG00000025592(TP63);ENSSSCG00000036326(LATS2);ENSSSCG00000037246(-)	K16686+K04440+K04440+K20216+K09428+K07611+K04361+K24070+K10149+K08791+K08738
Organismal Systems	Immune system	T cell receptor signaling pathway	27	152	0.0910853	ko04660	ENSSSCG00000000080(GRAP2);ENSSSCG00000003909(-);ENSSSCG00000004421(FYN);ENSSSCG00000004917(MALT1);ENSSSCG00000004943(MAP2K1);ENSSSCG00000007061(PAK5);ENSSSCG00000007477(NFATC2);ENSSSCG00000008144(NCK2);ENSSSCG00000008193(ZAP70);ENSSSCG00000008217(CD8A);ENSSSCG00000009228(MAPK10);ENSSSCG00000010380(MAPK8);ENSSSCG00000010908(PTPRC);ENSSSCG00000011131(PRKCQ);ENSSSCG00000011843(PAK2);ENSSSCG000000148…	K07366+K02649+K05703+K07369+K04368+K05736+K17332+K19862+K07360+K06458+K04440+K04440+K06478+K18052+K04410+K04409+K06452+K10785+K04364+K05733+K05697+K03161+K10785+K10784+K07367+K10785+K10785
Metabolism	Glycan biosynthesis and metabolism	Glycosphingolipid biosynthesis - lacto and neolacto series	7	29	0.0916783	ko00601	ENSSSCG00000005518(-);ENSSSCG00000013530(-);ENSSSCG00000024393(B3GNT5);ENSSSCG00000031329(ST8SIA1);ENSSSCG00000033009(GCNT2);ENSSSCG00000035454(B4GALT1);ENSSSCG00000040556(-)	K00743+K00716+K03766+K03371+K00742+K07966+K00718
Human Diseases	Endocrine and metabolic disease	Cushing syndrome	28	159	0.0941206	ko04934	ENSSSCG00000000555(ITPR2);ENSSSCG00000003876(CDKN2C);ENSSSCG00000004943(MAP2K1);ENSSSCG00000006331(PBX1);ENSSSCG00000006646(ARNT);ENSSSCG00000007056(PLCB1);ENSSSCG00000007058(PLCB4);ENSSSCG00000007520(-);ENSSSCG00000008578(ADCY3);ENSSSCG00000009759(SCARB1);ENSSSCG00000010638(TCF7L2);ENSSSCG00000011455(CACNA1D);ENSSSCG00000014207(APC);ENSSSCG00000014920(FZD4);ENSSSCG00000016520(CREB3L2);ENSSSCG000…	K04959+K06622+K04368+K09355+K09097+K05858+K05858+K04632+K08043+K13885+K04491+K04851+K02085+K02354+K09048+K09047+K08041+K08042+K00312+K04361+K09186+K04958+K04857+K04850+K08048+K02375+K04632+K06620
Cellular Processes	Cell growth and death	Apoptosis - multiple species	8	35	0.0963887	ko04215	ENSSSCG00000009228(MAPK10);ENSSSCG00000010380(MAPK8);ENSSSCG00000010868(BECN2);ENSSSCG00000017548(NGFR);ENSSSCG00000017643(-);ENSSSCG00000022322(-);ENSSSCG00000034012(CASP3);ENSSSCG00000037246(-)	K04440+K04440+K08334+K02583+K16943+K16341+K02187+K08738
Organismal Systems	Nervous system	Neurotrophin signaling pathway	22	121	0.097711	ko04722	ENSSSCG00000002688(PLCG2);ENSSSCG00000003558(RPS6KA1);ENSSSCG00000003909(-);ENSSSCG00000004022(RPS6KA2);ENSSSCG00000004943(MAP2K1);ENSSSCG00000004955(MAP2K5);ENSSSCG00000005719(RAPGEF1);ENSSSCG00000006831(SORT1);ENSSSCG00000007682(SH2B2);ENSSSCG00000009048(GAB1);ENSSSCG00000009228(MAPK10);ENSSSCG00000010380(MAPK8);ENSSSCG00000011570(IRAK2);ENSSSCG00000012163(RPS6KA3);ENSSSCG00000013494(MATK);ENSS…	K05859+K04373+K02649+K04373+K04368+K04463+K06277+K12388+K07193+K09593+K04440+K04440+K04731+K04373+K08888+K08888+K04443+K04364+K02583+K04445+K04421+K05869
Environmental Information Processing	Signal transduction	FoxO signaling pathway	24	134	0.0989862	ko04068	ENSSSCG00000000068(EP300);ENSSSCG00000001804(HOMER2);ENSSSCG00000002385(TGFB3);ENSSSCG00000003909(-);ENSSSCG00000004119(GRM1);ENSSSCG00000004943(MAP2K1);ENSSSCG00000006206(-);ENSSSCG00000007507(PCK1);ENSSSCG00000007951(CREBBP);ENSSSCG00000009228(MAPK10);ENSSSCG00000010380(MAPK8);ENSSSCG00000010816(TGFB2);ENSSSCG00000014113(HOMER1);ENSSSCG00000016200(PRKAG3);ENSSSCG00000016432(PRKAG2);ENSSSCG00000…	K04498+K15010+K13377+K02649+K04603+K04368+K13304+K01596+K04498+K04440+K04440+K13376+K15010+K07200+K07200+K05072+K04364+K04468+K13302+K04361+K16341+K04288+K05087+K01084
Human Diseases	Endocrine and metabolic disease	Type II diabetes mellitus	10	47	0.100566	ko04930	ENSSSCG00000003413(MTOR);ENSSSCG00000003909(-);ENSSSCG00000008444(PRKCE);ENSSSCG00000009228(MAPK10);ENSSSCG00000010380(MAPK8);ENSSSCG00000011455(CACNA1D);ENSSSCG00000013378(ABCC8);ENSSSCG00000027725(-);ENSSSCG00000033493(CACNA1B);ENSSSCG00000039103(ADIPOQ)	K07203+K02649+K18050+K04440+K04440+K04851+K05032+K04850+K04849+K07296
Organismal Systems	Circulatory system	Cardiac muscle contraction	16	85	0.113144	ko04260	ENSSSCG00000004570(TPM1);ENSSSCG00000006391(ATP1A4);ENSSSCG00000006745(CASQ2);ENSSSCG00000010142(RYR2);ENSSSCG00000011455(CACNA1D);ENSSSCG00000012266(SLC9A7);ENSSSCG00000012698(SLC9A6);ENSSSCG00000017271(CACNG1);ENSSSCG00000017874(ATP2A3);ENSSSCG00000024784(CACNA1S);ENSSSCG00000025087(ASPH);ENSSSCG00000027613(TRDN);ENSSSCG00000027725(-);ENSSSCG00000032129(COX7B);ENSSSCG00000036461(CACNG5);ENSSSCG…	K10373+K01539+K23445+K04962+K04851+K12041+K12041+K04866+K05853+K04857+K00476+K23449+K04850+K02271+K04870+K10351
Metabolism	Carbohydrate metabolism	Butanoate metabolism	6	25	0.116741	ko00650	ENSSSCG00000007909(ABAT);ENSSSCG00000009150(HADH);ENSSSCG00000009755(AACS);ENSSSCG00000011060(GAD2);ENSSSCG00000022282(BDH2);ENSSSCG00000024109(BDH1)	K13524+K00022+K01907+K01580+K00019+K00019
Human Diseases	Infectious disease: bacterial	Bacterial invasion of epithelial cells	14	73	0.117964	ko05100	ENSSSCG00000003909(-);ENSSSCG00000007609(ARPC1A);ENSSSCG00000007625(ARPC1B);ENSSSCG00000008250(-);ENSSSCG00000008986(SEPTIN11);ENSSSCG00000009029(ARHGAP10);ENSSSCG00000009048(GAB1);ENSSSCG00000012619(SEPTIN6);ENSSSCG00000014285(SEPTIN8);ENSSSCG00000014339(CTNNA1);ENSSSCG00000024351(MET);ENSSSCG00000035045(DOCK1);ENSSSCG00000038397(PTK2);ENSSSCG00000038958(DNM3)	K02649+K05757+K05757+K05691+K16939+K13736+K09593+K16939+K16939+K05691+K05099+K13708+K05725+K01528
Organismal Systems	Endocrine system	Melanogenesis	20	111	0.118169	ko04916	ENSSSCG00000000068(EP300);ENSSSCG00000004943(MAP2K1);ENSSSCG00000007056(PLCB1);ENSSSCG00000007058(PLCB4);ENSSSCG00000007520(-);ENSSSCG00000007951(CREBBP);ENSSSCG00000008578(ADCY3);ENSSSCG00000010638(TCF7L2);ENSSSCG00000014920(FZD4);ENSSSCG00000016520(CREB3L2);ENSSSCG00000016726(ADCY1);ENSSSCG00000017101(ADCY2);ENSSSCG00000017268(PRKCA);ENSSSCG00000017317(WNT3);ENSSSCG00000031717(ADCY8);ENSSSCG000…	K04498+K04368+K05858+K05858+K04632+K04498+K08043+K04491+K02354+K09048+K08041+K08042+K02677+K00312+K08048+K02375+K04632+K19662+K04534+K04534
Organismal Systems	Immune system	Toll and Imd signaling pathway	9	43	0.125022	ko04624	ENSSSCG00000003877(FAF1);ENSSSCG00000004037(MAP3K4);ENSSSCG00000007022(ANK1);ENSSSCG00000009125(-);ENSSSCG00000009228(MAPK10);ENSSSCG00000010212(-);ENSSSCG00000010380(MAPK8);ENSSSCG00000022190(UBE2V2);ENSSSCG00000033323(UBE2D1)	K20703+K04428+K10380+K10380+K04440+K10380+K04440+K10704+K06689
Organismal Systems	Sensory system	Taste transduction	13	68	0.130971	ko04742	ENSSSCG00000000707(SCNN1A);ENSSSCG00000001523(GRM4);ENSSSCG00000004119(GRM1);ENSSSCG00000010552(PKD2L1);ENSSSCG00000016457(TAS2R41);ENSSSCG00000016668(PDE1C);ENSSSCG00000023661(GABRA1);ENSSSCG00000027558(GABBR2);ENSSSCG00000027725(-);ENSSSCG00000031717(ADCY8);ENSSSCG00000035251(HTR1E);ENSSSCG00000039973(TAS1R2);ENSSSCG00000040177(ASIC2)	K04824+K04607+K04603+K04990+K08474+K13755+K05175+K04615+K04850+K08048+K04153+K04625+K04828
Organismal Systems	Aging	Longevity regulating pathway - multiple species	12	62	0.133591	ko04213	ENSSSCG00000003413(MTOR);ENSSSCG00000003909(-);ENSSSCG00000004370(ATG5);ENSSSCG00000008578(ADCY3);ENSSSCG00000016200(PRKAG3);ENSSSCG00000016432(PRKAG2);ENSSSCG00000016726(ADCY1);ENSSSCG00000017101(ADCY2);ENSSSCG00000017139(RPTOR);ENSSSCG00000030560(IGF1R);ENSSSCG00000031717(ADCY8);ENSSSCG00000036887(CLPB)	K07203+K02649+K08339+K08043+K07200+K07200+K08041+K08042+K07204+K05087+K08048+K03695
Human Diseases	Infectious disease: bacterial	Epithelial cell signaling in Helicobacter pylori infection	13	69	0.14232	ko05120	ENSSSCG00000002688(PLCG2);ENSSSCG00000002776(ATP6V0D1);ENSSSCG00000008314(ATP6V1B1);ENSSSCG00000009228(MAPK10);ENSSSCG00000010380(MAPK8);ENSSSCG00000014362(HBEGF);ENSSSCG00000014878(PAK1);ENSSSCG00000016614(PTPRZ1);ENSSSCG00000017401(ATP6V0A1);ENSSSCG00000022126(EGFR);ENSSSCG00000024351(MET);ENSSSCG00000034012(CASP3);ENSSSCG00000040861(-)	K05859+K02146+K02147+K04440+K04440+K08523+K04409+K08114+K02154+K04361+K05099+K02187+K02153
Genetic Information Processing	Folding, sorting and degradation	Ubiquitin mediated proteolysis	25	149	0.161914	ko04120	ENSSSCG00000003398(UBE4B);ENSSSCG00000003810(UBE2U);ENSSSCG00000004032(PRKN);ENSSSCG00000004919(NEDD4L);ENSSSCG00000004958(PIAS1);ENSSSCG00000006137(WWP1);ENSSSCG00000007162(UBOX5);ENSSSCG00000007280(ITCH);ENSSSCG00000008924(UBA6);ENSSSCG00000009208(-);ENSSSCG00000012110(MID1);ENSSSCG00000012328(HUWE1);ENSSSCG00000012621(UBE2A);ENSSSCG00000012637(KLHL13);ENSSSCG00000013243(DDB2);ENSSSCG0000001509…	K10597+K10584+K04556+K13305+K04706+K05633+K10600+K05632+K10699+K10614+K08285+K10592+K10573+K10447+K10140+K10596+K10576+K10605+K10590+K07868+K10609+K04678+K20217+K06689+K04552
Metabolism	Glycan biosynthesis and metabolism	Glycosaminoglycan biosynthesis - keratan sulfate	4	16	0.166176	ko00533	ENSSSCG00000002283(FUT8);ENSSSCG00000002709(-);ENSSSCG00000035454(B4GALT1);ENSSSCG00000038843(ST3GAL2)	K00717+K09671+K07966+K03368
Human Diseases	Cancer: specific types	Small cell lung cancer	17	97	0.168509	ko05222	ENSSSCG00000003909(-);ENSSSCG00000004207(-);ENSSSCG00000012571(COL4A6);ENSSSCG00000012572(COL4A5);ENSSSCG00000013243(DDB2);ENSSSCG00000015555(LAMC1);ENSSSCG00000015618(LAMB3);ENSSSCG00000015955(ITGA6);ENSSSCG00000016245(COL4A3);ENSSSCG00000021068(TRAF5);ENSSSCG00000033894(-);ENSSSCG00000034012(CASP3);ENSSSCG00000035818(FHIT);ENSSSCG00000037246(-);ENSSSCG00000038397(PTK2);ENSSSCG00000040178(E2F3);…	K02649+K05637+K06237+K06237+K10140+K05635+K06244+K06485+K06237+K09849+K05637+K02187+K01522+K08738+K05725+K06620+K06237
Human Diseases	Infectious disease: bacterial	Pathogenic Escherichia coli infection	34	211	0.174274	ko05130	ENSSSCG00000000145(-);ENSSSCG00000000146(MYH11);ENSSSCG00000003136(CYTH2);ENSSSCG00000004421(FYN);ENSSSCG00000005457(LPAR1);ENSSSCG00000006461(ARHGEF11);ENSSSCG00000007609(ARPC1A);ENSSSCG00000007625(ARPC1B);ENSSSCG00000008144(NCK2);ENSSSCG00000008162(IL1R1);ENSSSCG00000009228(MAPK10);ENSSSCG00000009300(WASF3);ENSSSCG00000010380(MAPK8);ENSSSCG00000011843(PAK2);ENSSSCG00000012203(TAB3);ENSSSCG00000…	K10352+K10352+K18441+K05703+K04289+K07532+K05757+K05757+K19862+K04386+K04440+K06083+K04440+K04410+K12793+K04409+K05482+K10356+K12559+K10356+K10352+K23649+K10352+K05733+K05697+K19475+K10352+K21889+K04346+K04519+K07375+K02187+K08738+K10352
Metabolism	Metabolism of cofactors and vitamins	Retinol metabolism	11	59	0.176471	ko00830	ENSSSCG00000002993(CYP2A19);ENSSSCG00000003439(DHRS3);ENSSSCG00000016093(-);ENSSSCG00000022724(-);ENSSSCG00000023320(CYP3A29);ENSSSCG00000026798(-);ENSSSCG00000029606(AOX1);ENSSSCG00000035347(CYP2C42);ENSSSCG00000036133(-);ENSSSCG00000036274(-);ENSSSCG00000036572(BCO1)	K07411+K11146+K00157+K00699+K07424+K17720+K00157+K17720+K15734+K00699+K00515
Organismal Systems	Endocrine system	Regulation of lipolysis in adipocytes	11	59	0.176471	ko04923	ENSSSCG00000003788(PTGER3);ENSSSCG00000003909(-);ENSSSCG00000007520(-);ENSSSCG00000008578(ADCY3);ENSSSCG00000009250(PRKG2);ENSSSCG00000010429(PRKG1);ENSSSCG00000013388(PDE3B);ENSSSCG00000016726(ADCY1);ENSSSCG00000017101(ADCY2);ENSSSCG00000031717(ADCY8);ENSSSCG00000033041(-)	K04260+K02649+K04632+K08043+K19477+K07376+K13296+K08041+K08042+K08048+K04632
Human Diseases	Infectious disease: bacterial	Vibrio cholerae infection	10	53	0.18142	ko05110	ENSSSCG00000002688(PLCG2);ENSSSCG00000002776(ATP6V0D1);ENSSSCG00000007520(-);ENSSSCG00000008314(ATP6V1B1);ENSSSCG00000008578(ADCY3);ENSSSCG00000017268(PRKCA);ENSSSCG00000017401(ATP6V0A1);ENSSSCG00000033041(-);ENSSSCG00000039556(KCNQ1);ENSSSCG00000040861(-)	K05859+K02146+K04632+K02147+K08043+K02677+K02154+K04632+K04926+K02153
Environmental Information Processing	Signal transduction	HIF-1 signaling pathway	20	118	0.18199	ko04066	ENSSSCG00000000068(EP300);ENSSSCG00000000706(LTBR);ENSSSCG00000002688(PLCG2);ENSSSCG00000003413(MTOR);ENSSSCG00000003909(-);ENSSSCG00000004156(IFNGR1);ENSSSCG00000004943(MAP2K1);ENSSSCG00000006646(ARNT);ENSSSCG00000007198(ANGPT4);ENSSSCG00000007951(CREBBP);ENSSSCG00000009320(FLT1);ENSSSCG00000010172(-);ENSSSCG00000015753(ANGPT2);ENSSSCG00000017268(PRKCA);ENSSSCG00000021129(PFKM);ENSSSCG0000002212…	K04498+K03159+K05859+K07203+K02649+K05132+K04368+K09097+K05467+K04498+K05096+K09592+K05466+K02677+K00850+K04361+K03982+K01689+K05087+K19662
Cellular Processes	Transport and catabolism	Autophagy - animal	24	145	0.185538	ko04140	ENSSSCG00000003413(MTOR);ENSSSCG00000003749(PIK3C3);ENSSSCG00000003909(-);ENSSSCG00000004370(ATG5);ENSSSCG00000004943(MAP2K1);ENSSSCG00000006930(SH3GLB1);ENSSSCG00000009228(MAPK10);ENSSSCG00000009327(-);ENSSSCG00000009742(ULK1);ENSSSCG00000010380(MAPK8);ENSSSCG00000010868(BECN2);ENSSSCG00000010949(DAPK1);ENSSSCG00000011131(PRKCQ);ENSSSCG00000011615(RAB7A);ENSSSCG00000012382(-);ENSSSCG00000012569(…	K07203+K00914+K02649+K08339+K04368+K11248+K04440+K10802+K21357+K04440+K08334+K08803+K18052+K07897+K17606+K08342+K17985+K04382+K07208+K07204+K08269+K04958+K05087+K20402
Genetic Information Processing	Replication and repair	Base excision repair	8	41	0.190762	ko03410	ENSSSCG00000003055(XRCC1);ENSSSCG00000007031(POLB);ENSSSCG00000009327(-);ENSSSCG00000023660(PARP1);ENSSSCG00000027506(POLD3);ENSSSCG00000028699(NEIL2);ENSSSCG00000038307(POLE4);ENSSSCG00000045461(-)	K10803+K02330+K10802+K24070+K03504+K10568+K03506+K10798
Genetic Information Processing	Replication and repair	Homologous recombination	8	41	0.190762	ko03440	ENSSSCG00000000754(RAD52);ENSSSCG00000001816(BLM);ENSSSCG00000009234(ABRAXAS1);ENSSSCG00000012813(BRCC3);ENSSSCG00000014280(-);ENSSSCG00000022101(BRCA1);ENSSSCG00000026465(BABAM2);ENSSSCG00000027506(POLD3)	K10873+K10901+K20774+K11864+K10866+K10605+K12173+K03504
Cellular Processes	Cell growth and death	Ferroptosis	11	60	0.191134	ko04216	ENSSSCG00000000274(-);ENSSSCG00000004370(ATG5);ENSSSCG00000009169(SLC39A8);ENSSSCG00000012583(ACSL4);ENSSSCG00000014272(-);ENSSSCG00000014872(-);ENSSSCG00000015784(ACSL1);ENSSSCG00000016223(ACSL3);ENSSSCG00000017923(ALOX15);ENSSSCG00000027157(SLC40A1);ENSSSCG00000038238(-)	K13162+K08339+K14714+K01897+K01897+K00522+K01897+K01897+K00460+K14685+K00657
Metabolism	Glycan biosynthesis and metabolism	Glycosphingolipid biosynthesis - globo and isoglobo series	4	17	0.195209	ko00603	ENSSSCG00000031329(ST8SIA1);ENSSSCG00000038423(GLA);ENSSSCG00000038843(ST3GAL2);ENSSSCG00000040556(-)	K03371+K01189+K03368+K00718
Metabolism	Metabolism of cofactors and vitamins	Folate biosynthesis	5	23	0.198448	ko00790	ENSSSCG00000000856(PAH);ENSSSCG00000002285(GPHN);ENSSSCG00000034811(QDPR);ENSSSCG00000037637(GGH);ENSSSCG00000040608(AKR1B1)	K00500+K15376+K00357+K01307+K00011
Human Diseases	Cancer: specific types	Non-small cell lung cancer	12	67	0.19938	ko05223	ENSSSCG00000002688(PLCG2);ENSSSCG00000003909(-);ENSSSCG00000004943(MAP2K1);ENSSSCG00000008533(-);ENSSSCG00000013243(DDB2);ENSSSCG00000017206(GRB2);ENSSSCG00000017268(PRKCA);ENSSSCG00000022126(EGFR);ENSSSCG00000031970(RASSF5);ENSSSCG00000033674(PRKCB);ENSSSCG00000035818(FHIT);ENSSSCG00000040178(E2F3)	K05859+K02649+K04368+K05119+K10140+K04364+K02677+K04361+K08015+K19662+K01522+K06620
Human Diseases	Substance dependence	Cocaine addiction	9	48	0.203307	ko05030	ENSSSCG00000000614(GRIN2B);ENSSSCG00000007520(-);ENSSSCG00000009601(SLC18A1);ENSSSCG00000016520(CREB3L2);ENSSSCG00000016690(CREB5);ENSSSCG00000023215(MAOB);ENSSSCG00000024285(DLG4);ENSSSCG00000031290(GRIN2A);ENSSSCG00000033041(-)	K05210+K04632+K08155+K09048+K09047+K00274+K11828+K05209+K04632
Human Diseases	Cancer: specific types	Acute myeloid leukemia	12	68	0.214039	ko05221	ENSSSCG00000003413(MTOR);ENSSSCG00000003909(-);ENSSSCG00000004943(MAP2K1);ENSSSCG00000006115(RUNX1T1);ENSSSCG00000007754(ITGAM);ENSSSCG00000009354(CCNA1);ENSSSCG00000010638(TCF7L2);ENSSSCG00000017206(GRB2);ENSSSCG00000028964(PIM2);ENSSSCG00000030095(ZBTB16);ENSSSCG00000035537(RUNX1);ENSSSCG00000037910(DUSP6)	K07203+K02649+K04368+K10053+K06461+K06627+K04491+K04364+K08806+K10055+K08367+K21946
Metabolism	Amino acid metabolism	Lysine degradation	11	62	0.222014	ko00310	ENSSSCG00000008447(CAMKMT);ENSSSCG00000009150(HADH);ENSSSCG00000011689(PLOD2);ENSSSCG00000013337(BBOX1);ENSSSCG00000014238(PRDM6);ENSSSCG00000020663(KMT2C);ENSSSCG00000022034(SMYD3);ENSSSCG00000023324(-);ENSSSCG00000029082(KMT2E);ENSSSCG00000030217(COLGALT2);ENSSSCG00000039539(DHTKD1)	K18826+K00022+K13645+K00471+K20795+K09188+K11426+K09186+K09189+K11703+K15791
Organismal Systems	Endocrine system	PPAR signaling pathway	14	82	0.226292	ko03320	ENSSSCG00000000006(PPARA);ENSSSCG00000001760(ACSBG1);ENSSSCG00000007507(PCK1);ENSSSCG00000009245(SCD5);ENSSSCG00000010494(SORBS1);ENSSSCG00000012583(ACSL4);ENSSSCG00000013536(ACSBG2);ENSSSCG00000013879(SLC27A1);ENSSSCG00000014272(-);ENSSSCG00000014919(ME3);ENSSSCG00000015784(ACSL1);ENSSSCG00000016223(ACSL3);ENSSSCG00000024872(CPT1C);ENSSSCG00000039103(ADIPOQ)	K07294+K15013+K01596+K00507+K06086+K01897+K15013+K08745+K01897+K00029+K01897+K01897+K19524+K07296
Metabolism	Lipid metabolism	Fatty acid degradation	8	43	0.228651	ko00071	ENSSSCG00000001760(ACSBG1);ENSSSCG00000009150(HADH);ENSSSCG00000012583(ACSL4);ENSSSCG00000013536(ACSBG2);ENSSSCG00000014272(-);ENSSSCG00000015784(ACSL1);ENSSSCG00000016223(ACSL3);ENSSSCG00000024872(CPT1C)	K15013+K00022+K01897+K15013+K01897+K01897+K01897+K19524
Metabolism	Glycan biosynthesis and metabolism	Various types of N-glycan biosynthesis	8	43	0.228651	ko00513	ENSSSCG00000002283(FUT8);ENSSSCG00000012586(-);ENSSSCG00000014195(MAN2A1);ENSSSCG00000023235(MAN1C1);ENSSSCG00000028227(RPN2);ENSSSCG00000035222(CHST8);ENSSSCG00000035454(B4GALT1);ENSSSCG00000047538(-)	K00717+K07432+K01231+K01230+K12667+K09672+K07966+K07432
Organismal Systems	Excretory system	Vasopressin-regulated water reabsorption	8	43	0.228651	ko04962	ENSSSCG00000007520(-);ENSSSCG00000008578(ADCY3);ENSSSCG00000016520(CREB3L2);ENSSSCG00000016690(CREB5);ENSSSCG00000017316(NSF);ENSSSCG00000021427(DCTN4);ENSSSCG00000033041(-);ENSSSCG00000038383(DYNC2LI1)	K04632+K08043+K09048+K09047+K06027+K10426+K04632+K10417
Human Diseases	Infectious disease: viral	Influenza A	27	170	0.230196	ko05164	ENSSSCG00000000068(EP300);ENSSSCG00000001456(-);ENSSSCG00000001457(SLA-DQB1);ENSSSCG00000003809(JAK1);ENSSSCG00000003909(-);ENSSSCG00000004038(PLG);ENSSSCG00000004156(IFNGR1);ENSSSCG00000004943(MAP2K1);ENSSSCG00000007607(KPNA7);ENSSSCG00000007951(CREBBP);ENSSSCG00000012117(PRPS2);ENSSSCG00000012581(NXT2);ENSSSCG00000014296(VDAC1);ENSSSCG00000014794(NUP98);ENSSSCG00000015037(IL18);ENSSSCG000000172…	K04498+K06752+K06752+K11217+K02649+K01315+K05132+K04368+K15043+K04498+K05404+K14285+K05862+K14297+K05482+K02677+K21348+K01340+K14284+K23940+K15047+K12646+K04519+K19662+K02187+K05131+K08738
Human Diseases	Infectious disease: parasitic	Toxoplasmosis	19	116	0.233582	ko05145	ENSSSCG00000001456(-);ENSSSCG00000001457(SLA-DQB1);ENSSSCG00000002385(TGFB3);ENSSSCG00000003809(JAK1);ENSSSCG00000004156(IFNGR1);ENSSSCG00000004207(-);ENSSSCG00000009228(MAPK10);ENSSSCG00000010380(MAPK8);ENSSSCG00000010816(TGFB2);ENSSSCG00000015085(IL10RA);ENSSSCG00000015555(LAMC1);ENSSSCG00000015618(LAMB3);ENSSSCG00000015955(ITGA6);ENSSSCG00000030172(CD40LG);ENSSSCG00000033894(-);ENSSSCG00000034…	K06752+K06752+K13377+K11217+K05132+K05637+K04440+K04440+K13376+K05134+K05635+K06244+K06485+K03161+K05637+K02187+K04534+K08738+K04534
Human Diseases	Cancer: specific types	Colorectal cancer	15	90	0.24485	ko05210	ENSSSCG00000002385(TGFB3);ENSSSCG00000003413(MTOR);ENSSSCG00000003909(-);ENSSSCG00000004943(MAP2K1);ENSSSCG00000009228(MAPK10);ENSSSCG00000010380(MAPK8);ENSSSCG00000010638(TCF7L2);ENSSSCG00000010816(TGFB2);ENSSSCG00000013243(DDB2);ENSSSCG00000014207(APC);ENSSSCG00000017206(GRB2);ENSSSCG00000022126(EGFR);ENSSSCG00000022322(-);ENSSSCG00000034012(CASP3);ENSSSCG00000037246(-)	K13377+K07203+K02649+K04368+K04440+K04440+K04491+K13376+K10140+K02085+K04364+K04361+K16341+K02187+K08738
Metabolism	Amino acid metabolism	Phenylalanine, tyrosine and tryptophan biosynthesis	2	7	0.247107	ko00400	ENSSSCG00000000856(PAH);ENSSSCG00000003192(IL4I1)	K00500+K03334
Metabolism	Lipid metabolism	Glycerophospholipid metabolism	16	97	0.248739	ko00564	ENSSSCG00000002235(LPCAT4);ENSSSCG00000002828(LPCAT2);ENSSSCG00000004033(AGPAT4);ENSSSCG00000006089(PTDSS1);ENSSSCG00000009231(CDS1);ENSSSCG00000009233(GPAT3);ENSSSCG00000011750(PLD1);ENSSSCG00000012308(DGKK);ENSSSCG00000016521(DGKI);ENSSSCG00000017116(LPCAT1);ENSSSCG00000022550(DGKG);ENSSSCG00000023539(MBOAT2);ENSSSCG00000025109(PLD3);ENSSSCG00000034756(PLB1);ENSSSCG00000034978(PNPLA7);ENSSSCG00…	K13512+K13510+K13523+K08729+K00981+K13506+K01115+K00901+K00901+K13510+K00901+K13517+K16860+K14621+K14676+K13509
Human Diseases	Cancer: specific types	Glioma	13	77	0.250122	ko05214	ENSSSCG00000002688(PLCG2);ENSSSCG00000003413(MTOR);ENSSSCG00000003909(-);ENSSSCG00000004943(MAP2K1);ENSSSCG00000011111(CAMK1D);ENSSSCG00000013243(DDB2);ENSSSCG00000017206(GRB2);ENSSSCG00000017268(PRKCA);ENSSSCG00000022126(EGFR);ENSSSCG00000030560(IGF1R);ENSSSCG00000033674(PRKCB);ENSSSCG00000037019(CAMK4);ENSSSCG00000040178(E2F3)	K05859+K07203+K02649+K04368+K08794+K10140+K04364+K02677+K04361+K05087+K19662+K05869+K06620
Metabolism	Biosynthesis of other secondary metabolites	Monobactam biosynthesis	1	2	0.255132	ko00261	ENSSSCG00000010437(PAPSS2)	K13811
Organismal Systems	Development and regeneration	Osteoclast differentiation	21	132	0.262078	ko04380	ENSSSCG00000000137(NCF4);ENSSSCG00000002688(PLCG2);ENSSSCG00000003809(JAK1);ENSSSCG00000003909(-);ENSSSCG00000004156(IFNGR1);ENSSSCG00000004421(FYN);ENSSSCG00000004943(MAP2K1);ENSSSCG00000007181(-);ENSSSCG00000007186(-);ENSSSCG00000007477(NFATC2);ENSSSCG00000008147(FHL2);ENSSSCG00000008162(IL1R1);ENSSSCG00000009228(MAPK10);ENSSSCG00000010380(MAPK8);ENSSSCG00000010816(TGFB2);ENSSSCG00000015320(CAL…	K08012+K05859+K11217+K02649+K05132+K05703+K04368+K06551+K06551+K17332+K14380+K04386+K04440+K04440+K13376+K04576+K04364+K09030+K04519+K05131+K05869
Human Diseases	Cancer: specific types	Prostate cancer	16	98	0.262254	ko05215	ENSSSCG00000000068(EP300);ENSSSCG00000000849(HSP90B1);ENSSSCG00000003413(MTOR);ENSSSCG00000003909(-);ENSSSCG00000004943(MAP2K1);ENSSSCG00000007951(CREBBP);ENSSSCG00000010638(TCF7L2);ENSSSCG00000010698(FGFR2);ENSSSCG00000016520(CREB3L2);ENSSSCG00000016690(CREB5);ENSSSCG00000017206(GRB2);ENSSSCG00000022126(EGFR);ENSSSCG00000022318(ERG);ENSSSCG00000023229(ETV5);ENSSSCG00000030560(IGF1R);ENSSSCG00000…	K04498+K09487+K07203+K02649+K04368+K04498+K04491+K05093+K09048+K09047+K04364+K04361+K09435+K15593+K05087+K06620
Human Diseases	Cancer: specific types	Pancreatic cancer	13	78	0.265394	ko05212	ENSSSCG00000002385(TGFB3);ENSSSCG00000003413(MTOR);ENSSSCG00000003809(JAK1);ENSSSCG00000003909(-);ENSSSCG00000004943(MAP2K1);ENSSSCG00000009228(MAPK10);ENSSSCG00000010380(MAPK8);ENSSSCG00000010816(TGFB2);ENSSSCG00000011750(PLD1);ENSSSCG00000013243(DDB2);ENSSSCG00000022126(EGFR);ENSSSCG00000030460(ARHGEF6);ENSSSCG00000040178(E2F3)	K13377+K07203+K11217+K02649+K04368+K04440+K04440+K13376+K01115+K10140+K04361+K05729+K06620
Cellular Processes	Cell growth and death	Cellular senescence	25	160	0.268154	ko04218	ENSSSCG00000000555(ITPR2);ENSSSCG00000002385(TGFB3);ENSSSCG00000003413(MTOR);ENSSSCG00000003909(-);ENSSSCG00000004420(TRAF3IP2);ENSSSCG00000004943(MAP2K1);ENSSSCG00000007477(NFATC2);ENSSSCG00000009242(LIN54);ENSSSCG00000009354(CCNA1);ENSSSCG00000009824(RAD9B);ENSSSCG00000009929(TRPV4);ENSSSCG00000010214(CDK1);ENSSSCG00000010816(TGFB2);ENSSSCG00000011455(CACNA1D);ENSSSCG00000014280(-);ENSSSCG00000…	K04959+K13377+K07203+K02649+K21124+K04368+K17332+K21776+K06627+K10995+K04973+K02087+K13376+K04851+K10866+K05862+K02678+K04443+K07208+K04958+K06751+K03982+K08826+K08015+K06620
Metabolism	Carbohydrate metabolism	Fructose and mannose metabolism	6	32	0.268508	ko00051	ENSSSCG00000000994(GMDS);ENSSSCG00000021129(PFKM);ENSSSCG00000023935(GMPPA);ENSSSCG00000024219(TIGAR);ENSSSCG00000031174(FBP1);ENSSSCG00000040608(AKR1B1)	K01711+K00850+K00966+K14634+K03841+K00011
Organismal Systems	Sensory system	Phototransduction - fly	6	32	0.268508	ko04745	ENSSSCG00000007056(PLCB1);ENSSSCG00000007058(PLCB4);ENSSSCG00000009362(TRPC4);ENSSSCG00000017268(PRKCA);ENSSSCG00000023437(ITPR1);ENSSSCG00000032177(MYO3B)	K05858+K05858+K04967+K02677+K04958+K08834
Organismal Systems	Endocrine system	Insulin signaling pathway	23	147	0.27678	ko04910	ENSSSCG00000003413(MTOR);ENSSSCG00000003909(-);ENSSSCG00000004943(MAP2K1);ENSSSCG00000005719(RAPGEF1);ENSSSCG00000007507(PCK1);ENSSSCG00000007682(SH2B2);ENSSSCG00000009228(MAPK10);ENSSSCG00000010380(MAPK8);ENSSSCG00000010464(PPP1R3C);ENSSSCG00000010494(SORBS1);ENSSSCG00000010765(INPP5A);ENSSSCG00000013388(PDE3B);ENSSSCG00000016200(PRKAG3);ENSSSCG00000016432(PRKAG2);ENSSSCG00000016434(RHEB);ENSSSC…	K07203+K02649+K04368+K06277+K01596+K07193+K04440+K04440+K07189+K06086+K01106+K13296+K07200+K07200+K07208+K07204+K04364+K11262+K07192+K07202+K03841+K05695+K01084
Organismal Systems	Immune system	NOD-like receptor signaling pathway	24	154	0.277958	ko04621	ENSSSCG00000000555(ITPR2);ENSSSCG00000001867(PSTPIP1);ENSSSCG00000003251(NLRP12);ENSSSCG00000003286(-);ENSSSCG00000003809(JAK1);ENSSSCG00000004370(ATG5);ENSSSCG00000006923(GBP2);ENSSSCG00000006927(PKN2);ENSSSCG00000007056(PLCB1);ENSSSCG00000007058(PLCB4);ENSSSCG00000009228(MAPK10);ENSSSCG00000009256(ANTXR2);ENSSSCG00000010380(MAPK8);ENSSSCG00000010904(NEK7);ENSSSCG00000012203(TAB3);ENSSSCG0000001…	K04959+K12804+K20865+K20864+K11217+K08339+K20897+K23691+K05858+K05858+K04440+K20909+K04440+K20876+K12793+K11864+K05862+K05482+K09849+K04958+K20897+K04519+K05131+K20914
Metabolism	Lipid metabolism	Biosynthesis of unsaturated fatty acids	5	26	0.279034	ko01040	ENSSSCG00000001045(ELOVL2);ENSSSCG00000003377(ACOT7);ENSSSCG00000009245(SCD5);ENSSSCG00000021739(HSD17B12);ENSSSCG00000028431(HSD17B4)	K10205+K17360+K00507+K10251+K12405
Environmental Information Processing	Signal transduction	Rap1 signaling pathway	52	351	0.288828	ko04015	ENSSSCG00000000614(GRIN2B);ENSSSCG00000001975(PRKD1);ENSSSCG00000002332(SIPA1L1);ENSSSCG00000002950(-);ENSSSCG00000003909(-);ENSSSCG00000004943(MAP2K1);ENSSSCG00000005457(LPAR1);ENSSSCG00000005719(RAPGEF1);ENSSSCG00000006767(MAGI3);ENSSSCG00000007056(PLCB1);ENSSSCG00000007058(PLCB4);ENSSSCG00000007198(ANGPT4);ENSSSCG00000007520(-);ENSSSCG00000007754(ITGAM);ENSSSCG00000007797(ITGAL);ENSSSCG0000000…	K05210+K06070+K17701+K17703+K02649+K04368+K04289+K06277+K06112+K05858+K05858+K05467+K04632+K06461+K05718+K08043+K04358+K05096+K05093+K05631+K05731+K05466+K04351+K10785+K08041+K08042+K02677+K02583+K04361+K06271+K05099+K17697+K06093+K17704+K05087+K04358+K05209+K08048+K05629+K08015+K10785+K04632+K19662+K10784+K04534+K04267+K06274+K05462+K23487+K10785+K04534+K10785
Metabolism	Lipid metabolism	Steroid biosynthesis	4	20	0.289487	ko00100	ENSSSCG00000010450(LIPA);ENSSSCG00000012758(NSDHL);ENSSSCG00000021418(LSS);ENSSSCG00000026044(FDFT1)	K01052+K07748+K01852+K00801
Metabolism	Lipid metabolism	Ether lipid metabolism	8	46	0.289807	ko00565	ENSSSCG00000002235(LPCAT4);ENSSSCG00000002828(LPCAT2);ENSSSCG00000011750(PLD1);ENSSSCG00000015781(ENPP6);ENSSSCG00000017116(LPCAT1);ENSSSCG00000023983(AGPS);ENSSSCG00000025109(PLD3);ENSSSCG00000034756(PLB1)	K13512+K13510+K01115+K08743+K13510+K00803+K16860+K14621
Metabolism	Lipid metabolism	Sphingolipid metabolism	8	46	0.289807	ko00600	ENSSSCG00000006995(ASAH1);ENSSSCG00000007072(SPTLC3);ENSSSCG00000010105(SMPD4);ENSSSCG00000010432(-);ENSSSCG00000010433(SGMS1);ENSSSCG00000027865(GALC);ENSSSCG00000032723(ACER3);ENSSSCG00000038423(GLA)	K12348+K00654+K12353+K12349+K04714+K01202+K04711+K01189
Environmental Information Processing	Signal transduction	Ras signaling pathway	41	275	0.300973	ko04014	ENSSSCG00000000614(GRIN2B);ENSSSCG00000001771(RASGRF1);ENSSSCG00000002688(PLCG2);ENSSSCG00000003909(-);ENSSSCG00000004943(MAP2K1);ENSSSCG00000007061(PAK5);ENSSSCG00000007198(ANGPT4);ENSSSCG00000008193(ZAP70);ENSSSCG00000009048(GAB1);ENSSSCG00000009228(MAPK10);ENSSSCG00000009278(FGF9);ENSSSCG00000009320(FLT1);ENSSSCG00000010380(MAPK8);ENSSSCG00000010698(FGFR2);ENSSSCG00000011750(PLD1);ENSSSCG00000…	K05210+K04349+K05859+K02649+K04368+K05736+K05467+K07360+K09593+K04440+K04358+K05096+K04440+K05093+K01115+K04410+K05731+K12326+K04409+K02678+K04548+K17635+K05466+K10785+K04364+K02677+K02583+K14958+K04361+K05099+K05733+K05087+K04358+K05209+K08015+K10785+K19662+K10784+K05462+K10785+K10785
Environmental Information Processing	Signal transduction	mTOR signaling pathway	25	163	0.301122	ko04150	ENSSSCG00000001053(TBC1D7);ENSSSCG00000003413(MTOR);ENSSSCG00000003558(RPS6KA1);ENSSSCG00000003909(-);ENSSSCG00000004022(RPS6KA2);ENSSSCG00000004943(MAP2K1);ENSSSCG00000008314(ATP6V1B1);ENSSSCG00000009742(ULK1);ENSSSCG00000012163(RPS6KA3);ENSSSCG00000014269(FNIP1);ENSSSCG00000014920(FZD4);ENSSSCG00000015631(GRB10);ENSSSCG00000016266(CAB39);ENSSSCG00000016434(RHEB);ENSSSCG00000017139(RPTOR);ENSSSC…	K20396+K07203+K04373+K02649+K04373+K04368+K02147+K21357+K04373+K20400+K02354+K20064+K08272+K07208+K07204+K04364+K02677+K00312+K08269+K13302+K20410+K05087+K02375+K19662+K20402
Human Diseases	Endocrine and metabolic disease	Maturity onset diabetes of the young	5	27	0.307262	ko04950	ENSSSCG00000000582(IAPP);ENSSSCG00000004616(ONECUT1);ENSSSCG00000007371(HNF4A);ENSSSCG00000022417(HNF1B);ENSSSCG00000024975(NR5A2)	K08039+K08026+K07292+K08034+K08027
Organismal Systems	Digestive system	Vitamin digestion and absorption	5	27	0.307262	ko04977	ENSSSCG00000006290(SLC19A2);ENSSSCG00000007874(ABCC1);ENSSSCG00000009759(SCARB1);ENSSSCG00000011193(BTD);ENSSSCG00000034756(PLB1)	K14610+K05665+K13885+K01435+K14621
Organismal Systems	Digestive system	Carbohydrate digestion and absorption	9	54	0.316695	ko04973	ENSSSCG00000003909(-);ENSSSCG00000006391(ATP1A4);ENSSSCG00000007056(PLCB1);ENSSSCG00000007058(PLCB4);ENSSSCG00000011455(CACNA1D);ENSSSCG00000033674(PRKCB);ENSSSCG00000034639(MGAM);ENSSSCG00000036449(G6PC1);ENSSSCG00000039973(TAS1R2)	K02649+K01539+K05858+K05858+K04851+K19662+K12047+K01084+K04625
Metabolism	Metabolism of other amino acids	beta-Alanine metabolism	6	34	0.318816	ko00410	ENSSSCG00000006878(DPYD);ENSSSCG00000007140(SMOX);ENSSSCG00000007909(ABAT);ENSSSCG00000011060(GAD2);ENSSSCG00000028501(-);ENSSSCG00000038607(GADL1)	K00207+K12259+K13524+K01580+K00129+K18966
Metabolism	Carbohydrate metabolism	Propanoate metabolism	6	34	0.318816	ko00640	ENSSSCG00000000939(ACSS3);ENSSSCG00000004465(BCKDHB);ENSSSCG00000007909(ABAT);ENSSSCG00000009405(SUCLA2);ENSSSCG00000009522(PCCA);ENSSSCG00000017694(ACACA)	K01908+K00167+K13524+K01900+K01965+K11262
Metabolism	Lipid metabolism	Glycerolipid metabolism	10	61	0.321051	ko00561	ENSSSCG00000004033(AGPAT4);ENSSSCG00000009233(GPAT3);ENSSSCG00000010659(PNLIPRP1);ENSSSCG00000012308(DGKK);ENSSSCG00000016521(DGKI);ENSSSCG00000022550(DGKG);ENSSSCG00000023539(MBOAT2);ENSSSCG00000038423(GLA);ENSSSCG00000040608(AKR1B1);ENSSSCG00000040845(AGPAT2)	K13523+K13506+K14074+K00901+K00901+K00901+K13517+K01189+K00011+K13509
Metabolism	Amino acid metabolism	Phenylalanine metabolism	4	21	0.322306	ko00360	ENSSSCG00000000856(PAH);ENSSSCG00000003192(IL4I1);ENSSSCG00000023215(MAOB);ENSSSCG00000028501(-)	K00500+K03334+K00274+K00129
Organismal Systems	Excretory system	Collecting duct acid secretion	5	28	0.335866	ko04966	ENSSSCG00000002776(ATP6V0D1);ENSSSCG00000002902(ATP4A);ENSSSCG00000008314(ATP6V1B1);ENSSSCG00000017401(ATP6V0A1);ENSSSCG00000040861(-)	K02146+K01542+K02147+K02154+K02153
Metabolism	Glycan biosynthesis and metabolism	Glycosphingolipid biosynthesis - ganglio series	3	15	0.338562	ko00604	ENSSSCG00000024494(ST6GALNAC3);ENSSSCG00000031329(ST8SIA1);ENSSSCG00000038843(ST3GAL2)	K03373+K03371+K03368
Organismal Systems	Digestive system	Mineral absorption	10	62	0.340096	ko04978	ENSSSCG00000006391(ATP1A4);ENSSSCG00000007942(HMOX2);ENSSSCG00000012363(HEPH);ENSSSCG00000014872(-);ENSSSCG00000015273(ATP2B4);ENSSSCG00000020864(VDR);ENSSSCG00000027157(SLC40A1);ENSSSCG00000027898(ATP2B1);ENSSSCG00000037535(SLC34A1);ENSSSCG00000040720(SLC26A9)	K01539+K21418+K14735+K00522+K05850+K08539+K14685+K05850+K14683+K14706
Human Diseases	Cancer: specific types	Basal cell carcinoma	10	62	0.340096	ko05217	ENSSSCG00000005045(BMP4);ENSSSCG00000010638(TCF7L2);ENSSSCG00000013243(DDB2);ENSSSCG00000014207(APC);ENSSSCG00000014920(FZD4);ENSSSCG00000015733(GLI2);ENSSSCG00000016763(GLI3);ENSSSCG00000017317(WNT3);ENSSSCG00000033001(FZD8);ENSSSCG00000039442(BMP2)	K04662+K04491+K10140+K02085+K02354+K16798+K06230+K00312+K02375+K21283
Human Diseases	Infectious disease: parasitic	Chagas disease	25	167	0.346969	ko05142	ENSSSCG00000002385(TGFB3);ENSSSCG00000003909(-);ENSSSCG00000004156(IFNGR1);ENSSSCG00000005284(GNA14);ENSSSCG00000007056(PLCB1);ENSSSCG00000007058(PLCB4);ENSSSCG00000007520(-);ENSSSCG00000009228(MAPK10);ENSSSCG00000010380(MAPK8);ENSSSCG00000010816(TGFB2);ENSSSCG00000014298(PPP2CA);ENSSSCG00000015094(CD3G);ENSSSCG00000016475(-);ENSSSCG00000016726(ADCY1);ENSSSCG00000017700(CCL3L1);ENSSSCG00000025698…	K13377+K02649+K05132+K04636+K05858+K05858+K04632+K04440+K04440+K13376+K04382+K06452+K10785+K08041+K05408+K03982+K04354+K10785+K04519+K04632+K10784+K04534+K10785+K04534+K10785
Human Diseases	Drug resistance: antineoplastic	Antifolate resistance	7	42	0.350315	ko01523	ENSSSCG00000007874(ABCC1);ENSSSCG00000009215(ABCG2);ENSSSCG00000009498(-);ENSSSCG00000011782(ABCC5);ENSSSCG00000026996(-);ENSSSCG00000032764(-);ENSSSCG00000037637(GGH)	K05665+K05681+K05673+K05668+K05673+K04519+K01307
Metabolism	Lipid metabolism	Synthesis and degradation of ketone bodies	2	9	0.354911	ko00072	ENSSSCG00000022282(BDH2);ENSSSCG00000024109(BDH1)	K00019+K00019
Genetic Information Processing	Folding, sorting and degradation	Protein export	4	22	0.355357	ko03060	ENSSSCG00000001955(SRP54);ENSSSCG00000005601(HSPA5);ENSSSCG00000015227(SRPRA);ENSSSCG00000016650(IMMP2L)	K03106+K09490+K13431+K09648
Cellular Processes	Transport and catabolism	Mitophagy - animal	10	63	0.359328	ko04137	ENSSSCG00000004032(PRKN);ENSSSCG00000004370(ATG5);ENSSSCG00000009228(MAPK10);ENSSSCG00000009742(ULK1);ENSSSCG00000010380(MAPK8);ENSSSCG00000010868(BECN2);ENSSSCG00000011615(RAB7A);ENSSSCG00000012287(TFE3);ENSSSCG00000013262(AMBRA1);ENSSSCG00000017543(CALCOCO2)	K04556+K08339+K04440+K21357+K04440+K08334+K07897+K09105+K17985+K21348
Human Diseases	Cancer: specific types	Hepatocellular carcinoma	24	161	0.359398	ko05225	ENSSSCG00000002385(TGFB3);ENSSSCG00000002688(PLCG2);ENSSSCG00000003413(MTOR);ENSSSCG00000003909(-);ENSSSCG00000004943(MAP2K1);ENSSSCG00000009048(GAB1);ENSSSCG00000010070(SMARCB1);ENSSSCG00000010638(TCF7L2);ENSSSCG00000010816(TGFB2);ENSSSCG00000011340(SMARCC1);ENSSSCG00000013243(DDB2);ENSSSCG00000014207(APC);ENSSSCG00000014920(FZD4);ENSSSCG00000015987(NFE2L2);ENSSSCG00000016435(SMARCD3);ENSSSCG000…	K13377+K05859+K07203+K02649+K04368+K09593+K11648+K04491+K13376+K11649+K10140+K02085+K02354+K05638+K11650+K04364+K02677+K00312+K04361+K05099+K05087+K02375+K19662+K06620
Cellular Processes	Cellular community - eukaryotes	Signaling pathways regulating pluripotency of stem cells	22	147	0.360685	ko04550	ENSSSCG00000002752(ZFHX3);ENSSSCG00000003809(JAK1);ENSSSCG00000003909(-);ENSSSCG00000004616(ONECUT1);ENSSSCG00000004943(MAP2K1);ENSSSCG00000005045(BMP4);ENSSSCG00000009357(SMAD9);ENSSSCG00000009865(TBX3);ENSSSCG00000010360(BMPR1A);ENSSSCG00000010698(FGFR2);ENSSSCG00000012705(ZIC3);ENSSSCG00000012774(DUSP9);ENSSSCG00000014207(APC);ENSSSCG00000014920(FZD4);ENSSSCG00000015874(ACVR1);ENSSSCG000000163…	K09378+K11217+K02649+K08026+K04368+K04662+K16791+K10177+K04673+K05093+K18487+K18498+K02085+K02354+K04675+K11138+K05058+K04364+K00312+K05087+K02375+K04667
Environmental Information Processing	Signal transduction	NF-kappa B signaling pathway	23	155	0.372413	ko04064	ENSSSCG00000000706(LTBR);ENSSSCG00000000755(ERC1);ENSSSCG00000002688(PLCG2);ENSSSCG00000004917(MALT1);ENSSSCG00000008162(IL1R1);ENSSSCG00000008193(ZAP70);ENSSSCG00000009542(TNFSF13B);ENSSSCG00000011131(PRKCQ);ENSSSCG00000012203(TAB3);ENSSSCG00000016475(-);ENSSSCG00000021068(TRAF5);ENSSSCG00000023660(PARP1);ENSSSCG00000030172(CD40LG);ENSSSCG00000030408(-);ENSSSCG00000032343(CCL4);ENSSSCG0000003249…	K03159+K16072+K05859+K07369+K04386+K07360+K05476+K18052+K12793+K10785+K09849+K24070+K03161+K12646+K12964+K10785+K04519+K19662+K10784+K07367+K10031+K10785+K10785
Human Diseases	Immune disease	Primary immunodeficiency	7	43	0.373971	ko05340	ENSSSCG00000008193(ZAP70);ENSSSCG00000008217(CD8A);ENSSSCG00000010908(PTPRC);ENSSSCG00000016832(IL7R);ENSSSCG00000030172(CD40LG);ENSSSCG00000033684(CD79A);ENSSSCG00000043413(-)	K07360+K06458+K06478+K05072+K03161+K06506+K05654
Metabolism	Lipid metabolism	Primary bile acid biosynthesis	3	16	0.378343	ko00120	ENSSSCG00000001718(CYP39A1);ENSSSCG00000022092(CYP7B1);ENSSSCG00000028431(HSD17B4)	K07439+K07430+K12405
Metabolism	Lipid metabolism	Fatty acid elongation	4	23	0.38839	ko00062	ENSSSCG00000001045(ELOVL2);ENSSSCG00000003377(ACOT7);ENSSSCG00000009150(HADH);ENSSSCG00000021739(HSD17B12)	K10205+K17360+K00022+K10251
Human Diseases	Infectious disease: bacterial	Yersinia infection	26	178	0.392873	ko05135	ENSSSCG00000003558(RPS6KA1);ENSSSCG00000003909(-);ENSSSCG00000004022(RPS6KA2);ENSSSCG00000004943(MAP2K1);ENSSSCG00000006461(ARHGEF11);ENSSSCG00000006927(PKN2);ENSSSCG00000007477(NFATC2);ENSSSCG00000008193(ZAP70);ENSSSCG00000008358(ACTR2);ENSSSCG00000009228(MAPK10);ENSSSCG00000009551(ARHGEF7);ENSSSCG00000009664(PTK2B);ENSSSCG00000010380(MAPK8);ENSSSCG00000012163(RPS6KA3);ENSSSCG00000015037(IL18);E…	K04373+K02649+K04373+K04368+K07532+K23691+K17332+K07360+K17260+K04440+K13710+K05871+K04440+K04373+K05482+K18584+K10785+K23471+K19475+K10785+K04519+K10784+K13708+K05725+K10785+K10785
Metabolism	Carbohydrate metabolism	Starch and sucrose metabolism	6	37	0.396272	ko00500	ENSSSCG00000003812(PGM1);ENSSSCG00000008368(UGP2);ENSSSCG00000008773(PGM2);ENSSSCG00000014838(PGM2L1);ENSSSCG00000034639(MGAM);ENSSSCG00000036449(G6PC1)	K01835+K00963+K15779+K11809+K12047+K01084
Genetic Information Processing	Replication and repair	Nucleotide excision repair	7	44	0.397703	ko03420	ENSSSCG00000009349(RFC3);ENSSSCG00000010391(ERCC6);ENSSSCG00000012757(-);ENSSSCG00000013243(DDB2);ENSSSCG00000027506(POLD3);ENSSSCG00000029478(CUL4B);ENSSSCG00000038307(POLE4)	K10756+K10841+K10840+K10140+K03504+K10609+K03506
Human Diseases	Cancer: specific types	Endometrial cancer	9	58	0.398418	ko05213	ENSSSCG00000003909(-);ENSSSCG00000004943(MAP2K1);ENSSSCG00000008250(-);ENSSSCG00000010638(TCF7L2);ENSSSCG00000013243(DDB2);ENSSSCG00000014207(APC);ENSSSCG00000014339(CTNNA1);ENSSSCG00000017206(GRB2);ENSSSCG00000022126(EGFR)	K02649+K04368+K05691+K04491+K10140+K02085+K05691+K04364+K04361
Metabolism	Energy metabolism	Nitrogen metabolism	3	17	0.417587	ko00910	ENSSSCG00000006143(CA13);ENSSSCG00000006233(CA8);ENSSSCG00000012141(CA5B)	K01672+K01672+K01672
Metabolism	Xenobiotics biodegradation and metabolism	Drug metabolism - cytochrome P450	8	52	0.420349	ko00982	ENSSSCG00000010780(CYP2E1);ENSSSCG00000016093(-);ENSSSCG00000022724(-);ENSSSCG00000023215(MAOB);ENSSSCG00000028501(-);ENSSSCG00000029606(AOX1);ENSSSCG00000035615(GSTK1);ENSSSCG00000036274(-)	K07415+K00157+K00699+K00274+K00129+K00157+K13299+K00699
Metabolism	Carbohydrate metabolism	Glyoxylate and dicarboxylate metabolism	5	31	0.422245	ko00630	ENSSSCG00000006720(HAO2);ENSSSCG00000009522(PCCA);ENSSSCG00000010523(HOGA1);ENSSSCG00000027439(HAO1);ENSSSCG00000033636(AFMID)	K11517+K01965+K18123+K11517+K01432
Metabolism	Nucleotide metabolism	Purine metabolism	19	131	0.431231	ko00230	ENSSSCG00000003805(PDE4B);ENSSSCG00000003812(PGM1);ENSSSCG00000004027(PDE10A);ENSSSCG00000004165(PDE7B);ENSSSCG00000006218(PDE7A);ENSSSCG00000008578(ADCY3);ENSSSCG00000008773(PGM2);ENSSSCG00000010437(PAPSS2);ENSSSCG00000013388(PDE3B);ENSSSCG00000016668(PDE1C);ENSSSCG00000016726(ADCY1);ENSSSCG00000016929(PDE4D);ENSSSCG00000017101(ADCY2);ENSSSCG00000022492(AMPD3);ENSSSCG00000030016(PDE9A);ENSSSCG00…	K13293+K01835+K18438+K18436+K18436+K08043+K15779+K13811+K13296+K13755+K08041+K13293+K08042+K01490+K13761+K08048+K01081+K01522+K00939
Human Diseases	Infectious disease: parasitic	Amoebiasis	28	196	0.43539	ko05146	ENSSSCG00000002385(TGFB3);ENSSSCG00000003834(C8B);ENSSSCG00000003835(C8A);ENSSSCG00000003909(-);ENSSSCG00000004207(-);ENSSSCG00000005284(GNA14);ENSSSCG00000007056(PLCB1);ENSSSCG00000007058(PLCB4);ENSSSCG00000007520(-);ENSSSCG00000007754(ITGAM);ENSSSCG00000008162(IL1R1);ENSSSCG00000010816(TGFB2);ENSSSCG00000011615(RAB7A);ENSSSCG00000012571(COL4A6);ENSSSCG00000012572(COL4A5);ENSSSCG00000015555(LAMC…	K13377+K03998+K03997+K02649+K05637+K04636+K05858+K05858+K04632+K06461+K04386+K13376+K07897+K06237+K06237+K05635+K06244+K06237+K08041+K02677+K04519+K04632+K19662+K05637+K02187+K06236+K05725+K06237
Genetic Information Processing	Translation	Aminoacyl-tRNA biosynthesis	7	46	0.445045	ko00970	ENSSSCG00000001384(VARS2);ENSSSCG00000009015(GATB);ENSSSCG00000010823(IARS2);ENSSSCG00000014411(LARS1);ENSSSCG00000015689(DARS1);ENSSSCG00000038717(-);ENSSSCG00000038950(VARS1)	K01873+K02434+K01870+K01869+K22503+K01889+K01873
Human Diseases	Cancer: specific types	Bladder cancer	6	39	0.447855	ko05219	ENSSSCG00000004943(MAP2K1);ENSSSCG00000010949(DAPK1);ENSSSCG00000014362(HBEGF);ENSSSCG00000022126(EGFR);ENSSSCG00000024377(RPS6KA5);ENSSSCG00000040178(E2F3)	K04368+K08803+K08523+K04361+K04445+K06620
Metabolism	Lipid metabolism	Linoleic acid metabolism	4	25	0.453526	ko00591	ENSSSCG00000010780(CYP2E1);ENSSSCG00000017923(ALOX15);ENSSSCG00000023320(CYP3A29);ENSSSCG00000034756(PLB1)	K07415+K00460+K07424+K14621
Human Diseases	Infectious disease: viral	Hepatitis B	23	162	0.460235	ko05161	ENSSSCG00000000068(EP300);ENSSSCG00000002385(TGFB3);ENSSSCG00000003809(JAK1);ENSSSCG00000003909(-);ENSSSCG00000004943(MAP2K1);ENSSSCG00000007477(NFATC2);ENSSSCG00000007951(CREBBP);ENSSSCG00000009228(MAPK10);ENSSSCG00000009354(CCNA1);ENSSSCG00000009664(PTK2B);ENSSSCG00000010380(MAPK8);ENSSSCG00000010816(TGFB2);ENSSSCG00000012252(DDX3X);ENSSSCG00000013243(DDB2);ENSSSCG00000016520(CREB3L2);ENSSSCG00…	K04498+K13377+K11217+K02649+K04368+K17332+K04498+K04440+K06627+K05871+K04440+K13376+K11594+K10140+K09048+K09047+K04364+K02677+K12646+K19662+K02187+K08738+K06620
Human Diseases	Cancer: specific types	Gastric cancer	21	148	0.466303	ko05226	ENSSSCG00000002385(TGFB3);ENSSSCG00000003413(MTOR);ENSSSCG00000003909(-);ENSSSCG00000004943(MAP2K1);ENSSSCG00000008250(-);ENSSSCG00000009048(GAB1);ENSSSCG00000009278(FGF9);ENSSSCG00000010638(TCF7L2);ENSSSCG00000010698(FGFR2);ENSSSCG00000010816(TGFB2);ENSSSCG00000013243(DDB2);ENSSSCG00000014207(APC);ENSSSCG00000014339(CTNNA1);ENSSSCG00000014920(FZD4);ENSSSCG00000017206(GRB2);ENSSSCG00000017317(WNT…	K13377+K07203+K02649+K04368+K05691+K09593+K04358+K04491+K05093+K13376+K10140+K02085+K05691+K02354+K04364+K00312+K04361+K05099+K04358+K02375+K06620
Human Diseases	Infectious disease: parasitic	African trypanosomiasis	7	47	0.468494	ko05143	ENSSSCG00000007056(PLCB1);ENSSSCG00000007058(PLCB4);ENSSSCG00000015037(IL18);ENSSSCG00000017268(PRKCA);ENSSSCG00000023054(IDO2);ENSSSCG00000032764(-);ENSSSCG00000033674(PRKCB)	K05858+K05858+K05482+K02677+K00463+K04519+K19662
Metabolism	Carbohydrate metabolism	Pentose and glucuronate interconversions	4	26	0.485252	ko00040	ENSSSCG00000008368(UGP2);ENSSSCG00000022724(-);ENSSSCG00000036274(-);ENSSSCG00000040608(AKR1B1)	K00963+K00699+K00699+K00011
Metabolism	Metabolism of cofactors and vitamins	Pantothenate and CoA biosynthesis	3	19	0.493251	ko00770	ENSSSCG00000003966(PPCS);ENSSSCG00000006878(DPYD);ENSSSCG00000038607(GADL1)	K01922+K00207+K18966
Organismal Systems	Immune system	Th17 cell differentiation	22	158	0.501699	ko04659	ENSSSCG00000001456(-);ENSSSCG00000001457(SLA-DQB1);ENSSSCG00000003413(MTOR);ENSSSCG00000003809(JAK1);ENSSSCG00000004156(IFNGR1);ENSSSCG00000007477(NFATC2);ENSSSCG00000007816(IL21R);ENSSSCG00000008162(IL1R1);ENSSSCG00000008193(ZAP70);ENSSSCG00000009228(MAPK10);ENSSSCG00000010380(MAPK8);ENSSSCG00000011131(PRKCQ);ENSSSCG00000015094(CD3G);ENSSSCG00000016475(-);ENSSSCG00000021206(IL1RAP);ENSSSCG000000…	K06752+K06752+K07203+K11217+K05132+K17332+K05075+K04386+K07360+K04440+K04440+K18052+K06452+K10785+K04723+K05492+K10785+K04519+K10784+K08367+K10785+K10785
Genetic Information Processing	Replication and repair	Non-homologous end-joining	2	12	0.504087	ko03450	ENSSSCG00000010505(DNTT);ENSSSCG00000014280(-)	K00977+K10866
Genetic Information Processing	Replication and repair	DNA replication	5	34	0.506381	ko03030	ENSSSCG00000001493(PRIM2);ENSSSCG00000009349(RFC3);ENSSSCG00000022240(POLA1);ENSSSCG00000027506(POLD3);ENSSSCG00000038307(POLE4)	K02685+K10756+K02320+K03504+K03506
Organismal Systems	Immune system	Chemokine signaling pathway	24	173	0.506485	ko04062	ENSSSCG00000003909(-);ENSSSCG00000004943(MAP2K1);ENSSSCG00000007056(PLCB1);ENSSSCG00000007058(PLCB4);ENSSSCG00000008578(ADCY3);ENSSSCG00000008694(GRK4);ENSSSCG00000009664(PTK2B);ENSSSCG00000010683(GRK5);ENSSSCG00000012034(TIAM1);ENSSSCG00000014878(PAK1);ENSSSCG00000015323(GNGT1);ENSSSCG00000016726(ADCY1);ENSSSCG00000017008(DOCK2);ENSSSCG00000017101(ADCY2);ENSSSCG00000017206(GRB2);ENSSSCG000000174…	K02649+K04368+K05858+K05858+K08043+K08291+K05871+K08291+K05731+K04409+K04548+K08041+K12367+K08042+K04364+K04182+K05408+K05514+K12365+K08048+K12964+K19662+K10031+K05725
Metabolism	Carbohydrate metabolism	Glycolysis / Gluconeogenesis	9	64	0.520804	ko00010	ENSSSCG00000003812(PGM1);ENSSSCG00000007507(PCK1);ENSSSCG00000008773(PGM2);ENSSSCG00000010435(MINPP1);ENSSSCG00000021129(PFKM);ENSSSCG00000028373(ENO2);ENSSSCG00000028501(-);ENSSSCG00000031174(FBP1);ENSSSCG00000036449(G6PC1)	K01835+K01596+K15779+K03103+K00850+K01689+K00129+K03841+K01084
Metabolism	Biosynthesis of other secondary metabolites	Caffeine metabolism	1	5	0.521216	ko00232	ENSSSCG00000025799(-)	K00622
Environmental Information Processing	Signal transduction	VEGF signaling pathway	8	57	0.528393	ko04370	ENSSSCG00000002688(PLCG2);ENSSSCG00000003909(-);ENSSSCG00000004943(MAP2K1);ENSSSCG00000007477(NFATC2);ENSSSCG00000015650(MAPKAPK2);ENSSSCG00000017268(PRKCA);ENSSSCG00000033674(PRKCB);ENSSSCG00000038397(PTK2)	K05859+K02649+K04368+K17332+K04443+K02677+K19662+K05725
Human Diseases	Neurodegenerative disease	Amyotrophic lateral sclerosis	8	57	0.528393	ko05014	ENSSSCG00000000614(GRIN2B);ENSSSCG00000009856(NOS1);ENSSSCG00000012934(CCS);ENSSSCG00000022569(GRIA1);ENSSSCG00000031290(GRIN2A);ENSSSCG00000033690(DERL1);ENSSSCG00000034012(CASP3);ENSSSCG00000037246(-)	K05210+K13240+K04569+K05197+K05209+K11519+K02187+K08738
Human Diseases	Infectious disease: viral	Kaposi sarcoma-associated herpesvirus infection	25	183	0.538393	ko05167	ENSSSCG00000000068(EP300);ENSSSCG00000000555(ITPR2);ENSSSCG00000001394(-);ENSSSCG00000002688(PLCG2);ENSSSCG00000003413(MTOR);ENSSSCG00000003749(PIK3C3);ENSSSCG00000003809(JAK1);ENSSSCG00000003909(-);ENSSSCG00000004156(IFNGR1);ENSSSCG00000004943(MAP2K1);ENSSSCG00000007477(NFATC2);ENSSSCG00000007951(CREBBP);ENSSSCG00000009228(MAPK10);ENSSSCG00000010380(MAPK8);ENSSSCG00000010868(BECN2);ENSSSCG000000…	K04498+K04959+K07985+K05859+K07203+K00914+K11217+K02649+K05132+K04368+K17332+K04498+K04440+K04440+K08334+K04548+K04443+K05466+K04958+K06751+K12365+K02187+K05131+K08738+K06620
Cellular Processes	Cell motility	Regulation of actin cytoskeleton	39	288	0.557245	ko04810	ENSSSCG00000003107(ARHGAP35);ENSSSCG00000003909(-);ENSSSCG00000004943(MAP2K1);ENSSSCG00000004961(ITGA11);ENSSSCG00000005457(LPAR1);ENSSSCG00000006461(ARHGEF11);ENSSSCG00000007061(PAK5);ENSSSCG00000007609(ARPC1A);ENSSSCG00000007625(ARPC1B);ENSSSCG00000007680(MYL10);ENSSSCG00000007754(ITGAM);ENSSSCG00000007797(ITGAL);ENSSSCG00000007799(MYLPF);ENSSSCG00000009278(FGF9);ENSSSCG00000009293(-);ENSSSCG00…	K05732+K02649+K04368+K06587+K04289+K07532+K05736+K05757+K05757+K12756+K06461+K05718+K12758+K04358+K05769+K13710+K05093+K12329+K00920+K04410+K05731+K05741+K05767+K02085+K04409+K05762+K06485+K04361+K05733+K05729+K04358+K04346+K10031+K13708+K05769+K06583+K05725+K06270+K10351
Human Diseases	Cancer: overview	Central carbon metabolism in cancer	9	66	0.559916	ko05230	ENSSSCG00000003413(MTOR);ENSSSCG00000003909(-);ENSSSCG00000004943(MAP2K1);ENSSSCG00000010698(FGFR2);ENSSSCG00000014558(SIRT3);ENSSSCG00000021129(PFKM);ENSSSCG00000022126(EGFR);ENSSSCG00000024219(TIGAR);ENSSSCG00000024351(MET)	K07203+K02649+K04368+K05093+K11413+K00850+K04361+K14634+K05099
Metabolism	Glycan biosynthesis and metabolism	Mannose type O-glycan biosynthesis	3	21	0.563693	ko00515	ENSSSCG00000000959(LARGE1);ENSSSCG00000017170(MGAT5B);ENSSSCG00000035454(B4GALT1)	K09668+K09661+K07966
Metabolism	Glycan biosynthesis and metabolism	Glycosaminoglycan degradation	3	21	0.563693	ko00531	ENSSSCG00000009237(HPSE);ENSSSCG00000012731(-);ENSSSCG00000038535(ARSB)	K07964+K01136+K01135
Metabolism	Metabolism of other amino acids	Taurine and hypotaurine metabolism	2	14	0.590329	ko00430	ENSSSCG00000011060(GAD2);ENSSSCG00000038607(GADL1)	K01580+K18966
Metabolism	Metabolism of cofactors and vitamins	Thiamine metabolism	2	14	0.590329	ko00730	ENSSSCG00000015462(TPK1);ENSSSCG00000039188(AK8)	K00949+K00939
Environmental Information Processing	Signal transduction	Hedgehog signaling pathway	6	45	0.593913	ko04340	ENSSSCG00000014240(CSNK1G3);ENSSSCG00000015733(GLI2);ENSSSCG00000016763(GLI3);ENSSSCG00000020796(SPOP);ENSSSCG00000030153(SMURF1);ENSSSCG00000032198(SPOPL)	K08958+K16798+K06230+K10523+K04678+K10523
Metabolism	Carbohydrate metabolism	Ascorbate and aldarate metabolism	3	22	0.596589	ko00053	ENSSSCG00000022390(RGN);ENSSSCG00000022724(-);ENSSSCG00000036274(-)	K01053+K00699+K00699
Organismal Systems	Immune system	Hematopoietic cell lineage	14	106	0.601389	ko04640	ENSSSCG00000001456(-);ENSSSCG00000001457(SLA-DQB1);ENSSSCG00000007754(ITGAM);ENSSSCG00000008162(IL1R1);ENSSSCG00000008217(CD8A);ENSSSCG00000008742(CD38);ENSSSCG00000010505(DNTT);ENSSSCG00000015094(CD3G);ENSSSCG00000015955(ITGA6);ENSSSCG00000016832(IL7R);ENSSSCG00000024791(-);ENSSSCG00000031023(CD24);ENSSSCG00000031035(GP5);ENSSSCG00000032764(-)	K06752+K06752+K06461+K04386+K06458+K01242+K00977+K06452+K06485+K05072+K04008+K06469+K06260+K04519
Metabolism	Amino acid metabolism	Arginine and proline metabolism	7	53	0.601829	ko00330	ENSSSCG00000003463(AGMAT);ENSSSCG00000007140(SMOX);ENSSSCG00000009856(NOS1);ENSSSCG00000010523(HOGA1);ENSSSCG00000020915(P4HA2);ENSSSCG00000023215(MAOB);ENSSSCG00000038238(-)	K01480+K12259+K13240+K18123+K00472+K00274+K00657
Genetic Information Processing	Transcription	RNA polymerase	4	30	0.603288	ko03020	ENSSSCG00000000116(POLR2F);ENSSSCG00000000169(POLR3B);ENSSSCG00000008226(POLR1A);ENSSSCG00000009310(POLR1D)	K03014+K03021+K02999+K03020
Metabolism	Amino acid metabolism	Tyrosine metabolism	5	38	0.609886	ko00350	ENSSSCG00000003192(IL4I1);ENSSSCG00000016093(-);ENSSSCG00000023215(MAOB);ENSSSCG00000028501(-);ENSSSCG00000029606(AOX1)	K03334+K00157+K00274+K00129+K00157
Metabolism	Metabolism of cofactors and vitamins	Nicotinate and nicotinamide metabolism	5	38	0.609886	ko00760	ENSSSCG00000008742(CD38);ENSSSCG00000014558(SIRT3);ENSSSCG00000016093(-);ENSSSCG00000029606(AOX1);ENSSSCG00000034779(NT5C3B)	K01242+K11413+K00157+K00157+K01081
Human Diseases	Cancer: overview	PD-L1 expression and PD-1 checkpoint pathway in cancer	18	137	0.613541	ko05235	ENSSSCG00000003413(MTOR);ENSSSCG00000003809(JAK1);ENSSSCG00000003909(-);ENSSSCG00000004156(IFNGR1);ENSSSCG00000004943(MAP2K1);ENSSSCG00000007477(NFATC2);ENSSSCG00000008193(ZAP70);ENSSSCG00000008533(-);ENSSSCG00000011131(PRKCQ);ENSSSCG00000015094(CD3G);ENSSSCG00000016475(-);ENSSSCG00000022126(EGFR);ENSSSCG00000024813(MAP3K3);ENSSSCG00000025537(PTPN6);ENSSSCG00000032495(-);ENSSSCG00000033721(-);ENS…	K07203+K11217+K02649+K05132+K04368+K17332+K07360+K05119+K18052+K06452+K10785+K04361+K04421+K05697+K10785+K10784+K10785+K10785
Cellular Processes	Cell growth and death	Oocyte meiosis	16	122	0.614519	ko04114	ENSSSCG00000000555(ITPR2);ENSSSCG00000002540(PPP2R5C);ENSSSCG00000003558(RPS6KA1);ENSSSCG00000004022(RPS6KA2);ENSSSCG00000004943(MAP2K1);ENSSSCG00000008578(ADCY3);ENSSSCG00000010214(CDK1);ENSSSCG00000010468(CPEB3);ENSSSCG00000012163(RPS6KA3);ENSSSCG00000014298(PPP2CA);ENSSSCG00000014977(PGR);ENSSSCG00000016726(ADCY1);ENSSSCG00000017101(ADCY2);ENSSSCG00000023437(ITPR1);ENSSSCG00000030560(IGF1R);EN…	K04959+K11584+K04373+K04373+K04368+K08043+K02087+K02602+K04373+K04382+K08556+K08041+K08042+K04958+K05087+K08048
Organismal Systems	Immune system	C-type lectin receptor signaling pathway	15	115	0.622247	ko04625	ENSSSCG00000000555(ITPR2);ENSSSCG00000002688(PLCG2);ENSSSCG00000003909(-);ENSSSCG00000004917(MALT1);ENSSSCG00000006461(ARHGEF11);ENSSSCG00000007477(NFATC2);ENSSSCG00000009228(MAPK10);ENSSSCG00000010380(MAPK8);ENSSSCG00000014878(PAK1);ENSSSCG00000015650(MAPKAPK2);ENSSSCG00000017753(KSR1);ENSSSCG00000023437(ITPR1);ENSSSCG00000025308(IL17D);ENSSSCG00000027426(BCL3);ENSSSCG00000032764(-)	K04959+K05859+K02649+K07369+K07532+K17332+K04440+K04440+K04409+K04443+K14958+K04958+K05492+K09258+K04519
Metabolism	Xenobiotics biodegradation and metabolism	Metabolism of xenobiotics by cytochrome P450	7	54	0.622332	ko00980	ENSSSCG00000010780(CYP2E1);ENSSSCG00000015616(HSD11B1);ENSSSCG00000022724(-);ENSSSCG00000028501(-);ENSSSCG00000033844(CYP1B1);ENSSSCG00000035615(GSTK1);ENSSSCG00000036274(-)	K07415+K15680+K00699+K00129+K07410+K13299+K00699
Organismal Systems	Excretory system	Proximal tubule bicarbonate reclamation	3	23	0.627819	ko04964	ENSSSCG00000006391(ATP1A4);ENSSSCG00000007507(PCK1);ENSSSCG00000008943(SLC4A4)	K01539+K01596+K13575
Metabolism	Metabolism of cofactors and vitamins	Porphyrin metabolism	5	39	0.633714	ko00860	ENSSSCG00000007942(HMOX2);ENSSSCG00000010742(UROS);ENSSSCG00000012363(HEPH);ENSSSCG00000022724(-);ENSSSCG00000036274(-)	K21418+K01719+K14735+K00699+K00699
Metabolism	Carbohydrate metabolism	Amino sugar and nucleotide sugar metabolism	6	47	0.637865	ko00520	ENSSSCG00000000994(GMDS);ENSSSCG00000001099(CMAH);ENSSSCG00000003812(PGM1);ENSSSCG00000008368(UGP2);ENSSSCG00000008773(PGM2);ENSSSCG00000023935(GMPPA)	K01711+K08080+K01835+K00963+K15779+K00966
Environmental Information Processing	Signal transduction	TNF signaling pathway	15	117	0.649732	ko04668	ENSSSCG00000002716(MLKL);ENSSSCG00000003909(-);ENSSSCG00000004943(MAP2K1);ENSSSCG00000007067(JAG1);ENSSSCG00000007280(ITCH);ENSSSCG00000009228(MAPK10);ENSSSCG00000010380(MAPK8);ENSSSCG00000012203(TAB3);ENSSSCG00000016520(CREB3L2);ENSSSCG00000016690(CREB5);ENSSSCG00000021068(TRAF5);ENSSSCG00000024377(RPS6KA5);ENSSSCG00000027426(BCL3);ENSSSCG00000032764(-);ENSSSCG00000034012(CASP3)	K08849+K02649+K04368+K06052+K05632+K04440+K04440+K12793+K09048+K09047+K09849+K04445+K09258+K04519+K02187
Environmental Information Processing	Signal transduction	JAK-STAT signaling pathway	21	163	0.653953	ko04630	ENSSSCG00000000068(EP300);ENSSSCG00000003413(MTOR);ENSSSCG00000003809(JAK1);ENSSSCG00000003909(-);ENSSSCG00000004156(IFNGR1);ENSSSCG00000004157(IL20RA);ENSSSCG00000004958(PIAS1);ENSSSCG00000007816(IL21R);ENSSSCG00000007951(CREBBP);ENSSSCG00000012633(IL13RA1);ENSSSCG00000012699(FHL1);ENSSSCG00000015085(IL10RA);ENSSSCG00000016093(-);ENSSSCG00000016832(IL7R);ENSSSCG00000016850(LIFR);ENSSSCG000000172…	K04498+K07203+K11217+K02649+K05132+K05136+K04706+K05075+K04498+K05076+K14365+K05134+K00157+K05072+K05058+K04364+K04361+K05492+K05697+K00157+K05131
Environmental Information Processing	Signaling molecules and interaction	Cytokine-cytokine receptor interaction	35	269	0.656737	ko04060	ENSSSCG00000000706(LTBR);ENSSSCG00000001027(BMP6);ENSSSCG00000001787(IL16);ENSSSCG00000002385(TGFB3);ENSSSCG00000004156(IFNGR1);ENSSSCG00000004157(IL20RA);ENSSSCG00000005045(BMP4);ENSSSCG00000007501(BMP7);ENSSSCG00000007816(IL21R);ENSSSCG00000008162(IL1R1);ENSSSCG00000009542(TNFSF13B);ENSSSCG00000010360(BMPR1A);ENSSSCG00000010816(TGFB2);ENSSSCG00000012633(IL13RA1);ENSSSCG00000015037(IL18);ENSSSCG…	K03159+K16620+K22628+K13377+K05132+K05136+K04662+K16621+K05075+K04386+K05476+K04673+K13376+K05076+K05482+K05134+K05469+K04675+K05072+K05058+K04182+K02583+K05408+K05514+K04723+K05492+K05496+K03161+K12964+K04519+K10031+K04667+K05131+K21283+K22633
Organismal Systems	Immune system	B cell receptor signaling pathway	11	87	0.659795	ko04662	ENSSSCG00000002688(PLCG2);ENSSSCG00000003909(-);ENSSSCG00000004917(MALT1);ENSSSCG00000004943(MAP2K1);ENSSSCG00000007477(NFATC2);ENSSSCG00000010509(PIK3AP1);ENSSSCG00000017206(GRB2);ENSSSCG00000025537(PTPN6);ENSSSCG00000033674(PRKCB);ENSSSCG00000033684(CD79A);ENSSSCG00000034390(CARD11)	K05859+K02649+K07369+K04368+K17332+K12230+K04364+K05697+K19662+K06506+K07367
Metabolism	Metabolism of other amino acids	Selenocompound metabolism	2	16	0.66488	ko00450	ENSSSCG00000005663(-);ENSSSCG00000010437(PAPSS2)	K00816+K13811
Human Diseases	Cancer: specific types	Melanoma	9	72	0.668006	ko05218	ENSSSCG00000003909(-);ENSSSCG00000004943(MAP2K1);ENSSSCG00000009278(FGF9);ENSSSCG00000013243(DDB2);ENSSSCG00000022126(EGFR);ENSSSCG00000024351(MET);ENSSSCG00000030560(IGF1R);ENSSSCG00000031272(FGF5);ENSSSCG00000040178(E2F3)	K02649+K04368+K04358+K10140+K04361+K05099+K05087+K04358+K06620
Environmental Information Processing	Signaling molecules and interaction	Viral protein interaction with cytokine and cytokine receptor	10	81	0.686988	ko04061	ENSSSCG00000000706(LTBR);ENSSSCG00000004157(IL20RA);ENSSSCG00000015037(IL18);ENSSSCG00000015085(IL10RA);ENSSSCG00000017466(CCR7);ENSSSCG00000017700(CCL3L1);ENSSSCG00000017720(CCL1);ENSSSCG00000032343(CCL4);ENSSSCG00000034973(CXCL12);ENSSSCG00000040629(IL34)	K03159+K05136+K05482+K05134+K04182+K05408+K05514+K12964+K10031+K22633
Organismal Systems	Environmental adaptation	Circadian rhythm - fly	1	8	0.692299	ko04711	ENSSSCG00000013397(ARNTL)	K02296
Cellular Processes	Transport and catabolism	Peroxisome	10	82	0.702063	ko04146	ENSSSCG00000003405(PEX14);ENSSSCG00000006720(HAO2);ENSSSCG00000012583(ACSL4);ENSSSCG00000014272(-);ENSSSCG00000015784(ACSL1);ENSSSCG00000016223(ACSL3);ENSSSCG00000023983(AGPS);ENSSSCG00000027439(HAO1);ENSSSCG00000028431(HSD17B4);ENSSSCG00000035615(GSTK1)	K13343+K11517+K01897+K01897+K01897+K01897+K00803+K11517+K12405+K13299
Organismal Systems	Environmental adaptation	Circadian rhythm	4	34	0.70331	ko04710	ENSSSCG00000008171(NPAS2);ENSSSCG00000013397(ARNTL);ENSSSCG00000016200(PRKAG3);ENSSSCG00000016432(PRKAG2)	K09026+K02296+K07200+K07200
Human Diseases	Cancer: specific types	Breast cancer	18	145	0.710252	ko05224	ENSSSCG00000003413(MTOR);ENSSSCG00000003909(-);ENSSSCG00000004943(MAP2K1);ENSSSCG00000007067(JAG1);ENSSSCG00000009278(FGF9);ENSSSCG00000010638(TCF7L2);ENSSSCG00000013243(DDB2);ENSSSCG00000014207(APC);ENSSSCG00000014920(FZD4);ENSSSCG00000014977(PGR);ENSSSCG00000017206(GRB2);ENSSSCG00000017317(WNT3);ENSSSCG00000022101(BRCA1);ENSSSCG00000022126(EGFR);ENSSSCG00000030560(IGF1R);ENSSSCG00000031272(FGF5…	K07203+K02649+K04368+K06052+K04358+K04491+K10140+K02085+K02354+K08556+K04364+K00312+K10605+K04361+K05087+K04358+K02375+K06620
Genetic Information Processing	Replication and repair	Fanconi anemia pathway	6	51	0.716732	ko03460	ENSSSCG00000001816(BLM);ENSSSCG00000008179(REV1);ENSSSCG00000012130(FANCB);ENSSSCG00000022101(BRCA1);ENSSSCG00000025703(REV3L);ENSSSCG00000033654(-)	K10901+K03515+K10889+K10605+K02350+K10890
Human Diseases	Neurodegenerative disease	Alzheimer disease	44	345	0.721187	ko05010	ENSSSCG00000000555(ITPR2);ENSSSCG00000000614(GRIN2B);ENSSSCG00000003413(MTOR);ENSSSCG00000003749(PIK3C3);ENSSSCG00000003909(-);ENSSSCG00000004499(ATP5F1A);ENSSSCG00000004943(MAP2K1);ENSSSCG00000005976(NDUFB9);ENSSSCG00000007029(DKK4);ENSSSCG00000007056(PLCB1);ENSSSCG00000007058(PLCB4);ENSSSCG00000009228(MAPK10);ENSSSCG00000009742(ULK1);ENSSSCG00000009856(NOS1);ENSSSCG00000010380(MAPK8);ENSSSCG000…	K04959+K05210+K07203+K00914+K02649+K02132+K04368+K03965+K02165+K05858+K05858+K04440+K21357+K13240+K04440+K08334+K03962+K04851+K10407+K17985+K02085+K05862+K02354+K03954+K04380+K00312+K05853+K08269+K03944+K04958+K04857+K04850+K04604+K05209+K02165+K02271+K04519+K02375+K07375+K04963+K02187+K02136+K08738+K03941
Metabolism	Metabolism of cofactors and vitamins	One carbon pool by folate	2	18	0.728087	ko00670	ENSSSCG00000004092(MTHFD1L);ENSSSCG00000038708(-)	K13402+K01934
Organismal Systems	Digestive system	Fat digestion and absorption	5	44	0.738725	ko04975	ENSSSCG00000009179(MTTP);ENSSSCG00000009759(SCARB1);ENSSSCG00000010659(PNLIPRP1);ENSSSCG00000016746(NPC1L1);ENSSSCG00000040845(AGPAT2)	K14463+K13885+K14074+K14461+K13509
Human Diseases	Cancer: specific types	Chronic myeloid leukemia	9	77	0.744874	ko05220	ENSSSCG00000002385(TGFB3);ENSSSCG00000003909(-);ENSSSCG00000004943(MAP2K1);ENSSSCG00000010052(BCR);ENSSSCG00000010816(TGFB2);ENSSSCG00000013243(DDB2);ENSSSCG00000017206(GRB2);ENSSSCG00000035537(RUNX1);ENSSSCG00000040178(E2F3)	K13377+K02649+K04368+K08878+K13376+K10140+K04364+K08367+K06620
Human Diseases	Endocrine and metabolic disease	Non-alcoholic fatty liver disease	20	164	0.746454	ko04932	ENSSSCG00000000006(PPARA);ENSSSCG00000003909(-);ENSSSCG00000005976(NDUFB9);ENSSSCG00000007280(ITCH);ENSSSCG00000007710(MLXIPL);ENSSSCG00000009228(MAPK10);ENSSSCG00000010380(MAPK8);ENSSSCG00000010780(CYP2E1);ENSSSCG00000011003(NDUFB6);ENSSSCG00000016200(PRKAG3);ENSSSCG00000016349(NDUFA10);ENSSSCG00000016432(PRKAG2);ENSSSCG00000021991(-);ENSSSCG00000022322(-);ENSSSCG00000032129(COX7B);ENSSSCG000000…	K07294+K02649+K03965+K05632+K09113+K04440+K04440+K07415+K03962+K07200+K03954+K07200+K03944+K16341+K02271+K04519+K02187+K08738+K03941+K07296
Human Diseases	Infectious disease: viral	Human immunodeficiency virus 1 infection	33	265	0.750562	ko05170	ENSSSCG00000000555(ITPR2);ENSSSCG00000002688(PLCG2);ENSSSCG00000003413(MTOR);ENSSSCG00000003909(-);ENSSSCG00000004943(MAP2K1);ENSSSCG00000007061(PAK5);ENSSSCG00000007477(NFATC2);ENSSSCG00000009228(MAPK10);ENSSSCG00000009664(PTK2B);ENSSSCG00000010214(CDK1);ENSSSCG00000010380(MAPK8);ENSSSCG00000011843(PAK2);ENSSSCG00000014878(PAK1);ENSSSCG00000015094(CD3G);ENSSSCG00000015323(GNGT1);ENSSSCG000000164…	K04959+K05859+K07203+K02649+K04368+K05736+K17332+K04440+K05871+K02087+K04440+K04410+K04409+K06452+K04548+K10785+K02677+K09849+K04958+K06751+K05733+K10609+K10785+K19662+K10784+K02187+K04534+K08738+K05725+K05654+K10785+K04534+K10785
Organismal Systems	Immune system	Cytosolic DNA-sensing pathway	7	62	0.763248	ko04623	ENSSSCG00000000116(POLR2F);ENSSSCG00000000169(POLR3B);ENSSSCG00000009310(POLR1D);ENSSSCG00000015037(IL18);ENSSSCG00000030408(-);ENSSSCG00000032343(CCL4);ENSSSCG00000032764(-)	K03014+K03021+K03020+K05482+K12646+K12964+K04519
Organismal Systems	Immune system	Th1 and Th2 cell differentiation	16	135	0.770493	ko04658	ENSSSCG00000001456(-);ENSSSCG00000001457(SLA-DQB1);ENSSSCG00000003809(JAK1);ENSSSCG00000004156(IFNGR1);ENSSSCG00000007067(JAG1);ENSSSCG00000007477(NFATC2);ENSSSCG00000008193(ZAP70);ENSSSCG00000009228(MAPK10);ENSSSCG00000010380(MAPK8);ENSSSCG00000011131(PRKCQ);ENSSSCG00000015094(CD3G);ENSSSCG00000016475(-);ENSSSCG00000032495(-);ENSSSCG00000033721(-);ENSSSCG00000044150(-);ENSSSCG00000046886(-)	K06752+K06752+K11217+K05132+K06052+K17332+K07360+K04440+K04440+K18052+K06452+K10785+K10785+K10784+K10785+K10785
Metabolism	Metabolism of cofactors and vitamins	Ubiquinone and other terpenoid-quinone biosynthesis	1	10	0.77087	ko00130	ENSSSCG00000009238(COQ2)	K06125
Metabolism	Energy metabolism	Sulfur metabolism	1	10	0.77087	ko00920	ENSSSCG00000010437(PAPSS2)	K13811
Organismal Systems	Immune system	Fc epsilon RI signaling pathway	8	71	0.774318	ko04664	ENSSSCG00000002688(PLCG2);ENSSSCG00000003909(-);ENSSSCG00000004421(FYN);ENSSSCG00000004943(MAP2K1);ENSSSCG00000009228(MAPK10);ENSSSCG00000010380(MAPK8);ENSSSCG00000017206(GRB2);ENSSSCG00000017268(PRKCA)	K05859+K02649+K05703+K04368+K04440+K04440+K04364+K02677
Environmental Information Processing	Signal transduction	Notch signaling pathway	6	55	0.782876	ko04330	ENSSSCG00000000068(EP300);ENSSSCG00000001065(ATXN1);ENSSSCG00000007067(JAG1);ENSSSCG00000007951(CREBBP);ENSSSCG00000009761(NCOR2);ENSSSCG00000038917(ATXN1L)	K04498+K23616+K06052+K04498+K06065+K23616
Human Diseases	Cancer: overview	Viral carcinogenesis	22	184	0.785841	ko05203	ENSSSCG00000000068(EP300);ENSSSCG00000000697(-);ENSSSCG00000000706(LTBR);ENSSSCG00000002729(VAC14);ENSSSCG00000002776(ATP6V0D1);ENSSSCG00000003809(JAK1);ENSSSCG00000003909(-);ENSSSCG00000007031(POLB);ENSSSCG00000007951(CREBBP);ENSSSCG00000009354(CCNA1);ENSSSCG00000010214(CDK1);ENSSSCG00000012252(DDX3X);ENSSSCG00000015650(MAPKAPK2);ENSSSCG00000016520(CREB3L2);ENSSSCG00000016690(CREB5);ENSSSCG00000…	K04498+K11643+K03159+K15305+K02146+K11217+K02649+K02330+K04498+K06627+K02087+K11594+K04443+K09048+K09047+K04364+K09849+K06751+K11418+K16174+K03122+K02187
Organismal Systems	Immune system	Complement and coagulation cascades	19	161	0.791578	ko04610	ENSSSCG00000000660(A2M);ENSSSCG00000000712(VWF);ENSSSCG00000003834(C8B);ENSSSCG00000003835(C8A);ENSSSCG00000004038(PLG);ENSSSCG00000005512(C5);ENSSSCG00000007754(ITGAM);ENSSSCG00000009138(-);ENSSSCG00000010893(-);ENSSSCG00000012711(F9);ENSSSCG00000012818(F8);ENSSSCG00000015662(C4BPA);ENSSSCG00000015799(KLKB1);ENSSSCG00000016859(C7);ENSSSCG00000022447(F3);ENSSSCG00000024791(-);ENSSSCG00000025698(S…	K03910+K03900+K03998+K03997+K01315+K03994+K06461+K01333+K04004+K01321+K03899+K04002+K01324+K03996+K03901+K04008+K03982+K06251+K01323
Metabolism	Amino acid metabolism	Alanine, aspartate and glutamate metabolism	4	39	0.800865	ko00250	ENSSSCG00000003192(IL4I1);ENSSSCG00000003968(RIMKLA);ENSSSCG00000007909(ABAT);ENSSSCG00000011060(GAD2)	K03334+K18311+K13524+K01580
Environmental Information Processing	Signal transduction	Hippo signaling pathway	29	241	0.802232	ko04390	ENSSSCG00000001027(BMP6);ENSSSCG00000002385(TGFB3);ENSSSCG00000005021(SAV1);ENSSSCG00000005045(BMP4);ENSSSCG00000007501(BMP7);ENSSSCG00000008250(-);ENSSSCG00000010360(BMPR1A);ENSSSCG00000010638(TCF7L2);ENSSSCG00000010816(TGFB2);ENSSSCG00000013399(TEAD1);ENSSSCG00000014207(APC);ENSSSCG00000014298(PPP2CA);ENSSSCG00000014339(CTNNA1);ENSSSCG00000014904(DLG2);ENSSSCG00000014920(FZD4);ENSSSCG0000001573…	K16620+K13377+K16686+K04662+K16621+K05691+K04673+K04491+K13376+K09448+K02085+K04382+K05691+K12075+K02354+K16798+K00312+K16681+K11828+K09448+K03982+K06093+K04354+K16687+K02375+K16685+K08791+K16682+K21283
Human Diseases	Endocrine and metabolic disease	Type I diabetes mellitus	11	98	0.803501	ko04940	ENSSSCG00000001456(-);ENSSSCG00000001457(SLA-DQB1);ENSSSCG00000011060(GAD2);ENSSSCG00000016475(-);ENSSSCG00000024161(-);ENSSSCG00000026661(PTPRN2);ENSSSCG00000032495(-);ENSSSCG00000032764(-);ENSSSCG00000033721(-);ENSSSCG00000044150(-);ENSSSCG00000046886(-)	K06752+K06752+K01580+K10785+K06751+K07817+K10785+K04519+K10784+K10785+K10785
Metabolism	Amino acid metabolism	Arginine biosynthesis	2	21	0.803744	ko00220	ENSSSCG00000009856(NOS1);ENSSSCG00000012236(OTC)	K13240+K00611
Metabolism	Metabolism of terpenoids and polyketides	Terpenoid backbone biosynthesis	2	21	0.803744	ko00900	ENSSSCG00000031510(FNTA);ENSSSCG00000036168(PDSS2)	K05955+K12505
Metabolism	Global and overview maps	Carbon metabolism	13	115	0.810673	ko01200	ENSSSCG00000005287(PSAT1);ENSSSCG00000006720(HAO2);ENSSSCG00000009405(SUCLA2);ENSSSCG00000009522(PCCA);ENSSSCG00000012847(TALDO1);ENSSSCG00000014919(ME3);ENSSSCG00000021129(PFKM);ENSSSCG00000022390(RGN);ENSSSCG00000027439(HAO1);ENSSSCG00000028373(ENO2);ENSSSCG00000029443(TKTL1);ENSSSCG00000031174(FBP1);ENSSSCG00000034502(H6PD)	K00831+K11517+K01900+K01965+K00616+K00029+K00850+K01053+K11517+K01689+K00615+K03841+K13937
Organismal Systems	Immune system	Intestinal immune network for IgA production	11	99	0.813984	ko04672	ENSSSCG00000000706(LTBR);ENSSSCG00000001456(-);ENSSSCG00000001457(SLA-DQB1);ENSSSCG00000009542(TNFSF13B);ENSSSCG00000016475(-);ENSSSCG00000030172(CD40LG);ENSSSCG00000032495(-);ENSSSCG00000033721(-);ENSSSCG00000034973(CXCL12);ENSSSCG00000044150(-);ENSSSCG00000046886(-)	K03159+K06752+K06752+K05476+K10785+K03161+K10785+K10784+K10031+K10785+K10785
Cellular Processes	Cell growth and death	Apoptosis	16	140	0.817356	ko04210	ENSSSCG00000000555(ITPR2);ENSSSCG00000003909(-);ENSSSCG00000004943(MAP2K1);ENSSSCG00000005654(SPTAN1);ENSSSCG00000009228(MAPK10);ENSSSCG00000010380(MAPK8);ENSSSCG00000014248(LMNB1);ENSSSCG00000014924(CTSC);ENSSSCG00000017643(-);ENSSSCG00000022322(-);ENSSSCG00000023437(ITPR1);ENSSSCG00000023660(PARP1);ENSSSCG00000026655(PTPN13);ENSSSCG00000034012(CASP3);ENSSSCG00000037246(-);ENSSSCG00000045461(-)	K04959+K02649+K04368+K06114+K04440+K04440+K07611+K01275+K16943+K16341+K04958+K24070+K02374+K02187+K08738+K10798
Metabolism	Amino acid metabolism	Cysteine and methionine metabolism	5	49	0.819841	ko00270	ENSSSCG00000003192(IL4I1);ENSSSCG00000005287(PSAT1);ENSSSCG00000005663(-);ENSSSCG00000014108(BHMT);ENSSSCG00000016568(AHCYL2)	K03334+K00831+K00816+K00544+K01251
Genetic Information Processing	Replication and repair	Mismatch repair	2	22	0.824459	ko03430	ENSSSCG00000009349(RFC3);ENSSSCG00000027506(POLD3)	K10756+K03504
Human Diseases	Immune disease	Inflammatory bowel disease	13	118	0.838114	ko05321	ENSSSCG00000001456(-);ENSSSCG00000001457(SLA-DQB1);ENSSSCG00000002385(TGFB3);ENSSSCG00000004156(IFNGR1);ENSSSCG00000007816(IL21R);ENSSSCG00000010816(TGFB2);ENSSSCG00000015037(IL18);ENSSSCG00000016475(-);ENSSSCG00000032495(-);ENSSSCG00000032764(-);ENSSSCG00000033721(-);ENSSSCG00000044150(-);ENSSSCG00000046886(-)	K06752+K06752+K13377+K05132+K05075+K13376+K05482+K10785+K10785+K04519+K10784+K10785+K10785
Metabolism	Amino acid metabolism	Glycine, serine and threonine metabolism	4	42	0.84576	ko00260	ENSSSCG00000005287(PSAT1);ENSSSCG00000014108(BHMT);ENSSSCG00000014110(DMGDH);ENSSSCG00000023215(MAOB)	K00831+K00544+K00315+K00274
Environmental Information Processing	Signaling molecules and interaction	Cell adhesion molecules	33	280	0.849468	ko04514	ENSSSCG00000001456(-);ENSSSCG00000001457(SLA-DQB1);ENSSSCG00000001921(NEO1);ENSSSCG00000003592(SDC3);ENSSSCG00000003722(CDH2);ENSSSCG00000005723(NTNG2);ENSSSCG00000007754(ITGAM);ENSSSCG00000007797(ITGAL);ENSSSCG00000008217(CD8A);ENSSSCG00000010908(PTPRC);ENSSSCG00000011906(IGSF11);ENSSSCG00000012744(CD99L2);ENSSSCG00000015045(NCAM1);ENSSSCG00000015125(NECTIN1);ENSSSCG00000015445(NRCAM);ENSSSCG000…	K06752+K06752+K06766+K16337+K06736+K16359+K06461+K05718+K06458+K06478+K06791+K06520+K06491+K06081+K06756+K06485+K10785+K06471+K06757+K06751+K06797+K07377+K05693+K07377+K03161+K06816+K06781+K07378+K10785+K10784+K05695+K10785+K10785
Genetic Information Processing	Folding, sorting and degradation	Protein processing in endoplasmic reticulum	18	161	0.854584	ko04141	ENSSSCG00000000849(HSP90B1);ENSSSCG00000002414(SEL1L);ENSSSCG00000003398(UBE4B);ENSSSCG00000004032(PRKN);ENSSSCG00000005601(HSPA5);ENSSSCG00000006193(TRAM1);ENSSSCG00000008553(PREB);ENSSSCG00000008633(PDIA6);ENSSSCG00000009228(MAPK10);ENSSSCG00000010288(DNAJB12);ENSSSCG00000010380(MAPK8);ENSSSCG00000012772(BCAP31);ENSSSCG00000014305(SAR1B);ENSSSCG00000015987(NFE2L2);ENSSSCG00000023235(MAN1C1);ENS…	K09487+K14026+K10597+K04556+K09490+K14010+K14003+K09584+K04440+K09518+K04440+K14009+K07953+K05638+K01230+K12667+K06689+K11519
Human Diseases	Immune disease	Graft-versus-host disease	9	87	0.859514	ko05332	ENSSSCG00000001456(-);ENSSSCG00000001457(SLA-DQB1);ENSSSCG00000016475(-);ENSSSCG00000024161(-);ENSSSCG00000032495(-);ENSSSCG00000032764(-);ENSSSCG00000033721(-);ENSSSCG00000044150(-);ENSSSCG00000046886(-)	K06752+K06752+K10785+K06751+K10785+K04519+K10784+K10785+K10785
Metabolism	Amino acid metabolism	Histidine metabolism	2	24	0.860082	ko00340	ENSSSCG00000023215(MAOB);ENSSSCG00000028501(-)	K00274+K00129
Genetic Information Processing	Translation	Nucleocytoplasmic transport	19	170	0.860455	ko03013	ENSSSCG00000000466(XPOT);ENSSSCG00000005366(NCBP1);ENSSSCG00000005711(NUP214);ENSSSCG00000010460(RPP30);ENSSSCG00000011117(UPF2);ENSSSCG00000011610(NUP210);ENSSSCG00000012581(NXT2);ENSSSCG00000012639(THOC2);ENSSSCG00000012727(FMR1);ENSSSCG00000013223(NUP160);ENSSSCG00000013405(EIF4G2);ENSSSCG00000014794(NUP98);ENSSSCG00000014881(CLNS1A);ENSSSCG00000025830(NUP93);ENSSSCG00000026976(-);ENSSSCG00000…	K14288+K12882+K14317+K03539+K14327+K14314+K14285+K12879+K15516+K14303+K03260+K14297+K05019+K14309+K14284+K14319+K03241+K03242+K14318
Human Diseases	Infectious disease: viral	Epstein-Barr virus infection	29	251	0.864098	ko05169	ENSSSCG00000001456(-);ENSSSCG00000001457(SLA-DQB1);ENSSSCG00000001880(SIN3A);ENSSSCG00000002688(PLCG2);ENSSSCG00000003809(JAK1);ENSSSCG00000003909(-);ENSSSCG00000007797(ITGAL);ENSSSCG00000009228(MAPK10);ENSSSCG00000009354(CCNA1);ENSSSCG00000009761(NCOR2);ENSSSCG00000010380(MAPK8);ENSSSCG00000011494(PSMD6);ENSSSCG00000013243(DDB2);ENSSSCG00000015094(CD3G);ENSSSCG00000016475(-);ENSSSCG00000017273(P…	K06752+K06752+K11644+K05859+K11217+K02649+K05718+K04440+K06627+K06065+K04440+K03037+K10140+K06452+K10785+K03035+K09849+K16341+K06751+K12646+K10785+K10784+K02187+K05131+K08738+K06620+K05654+K10785+K10785
Genetic Information Processing	Translation	Ribosome biogenesis in eukaryotes	8	79	0.864731	ko03008	ENSSSCG00000000058(SNU13);ENSSSCG00000008534(WDR43);ENSSSCG00000010460(RPP30);ENSSSCG00000012581(NXT2);ENSSSCG00000016809(DROSHA);ENSSSCG00000017745(UTP6);ENSSSCG00000026976(-);ENSSSCG00000037686(TBL3)	K12845+K14546+K03539+K14285+K03685+K14557+K14284+K14555
Human Diseases	Immune disease	Asthma	8	80	0.873627	ko05310	ENSSSCG00000001456(-);ENSSSCG00000001457(SLA-DQB1);ENSSSCG00000016475(-);ENSSSCG00000030172(CD40LG);ENSSSCG00000032495(-);ENSSSCG00000033721(-);ENSSSCG00000044150(-);ENSSSCG00000046886(-)	K06752+K06752+K10785+K03161+K10785+K10784+K10785+K10785
Organismal Systems	Endocrine system	Renin-angiotensin system	2	25	0.875296	ko04614	ENSSSCG00000004368(PREP);ENSSSCG00000012138(ACE2)	K01322+K09708
Human Diseases	Cancer: specific types	Thyroid cancer	3	35	0.876166	ko05216	ENSSSCG00000004943(MAP2K1);ENSSSCG00000010638(TCF7L2);ENSSSCG00000013243(DDB2)	K04368+K04491+K10140
Human Diseases	Immune disease	Allograft rejection	9	89	0.876587	ko05330	ENSSSCG00000001456(-);ENSSSCG00000001457(SLA-DQB1);ENSSSCG00000016475(-);ENSSSCG00000024161(-);ENSSSCG00000030172(CD40LG);ENSSSCG00000032495(-);ENSSSCG00000033721(-);ENSSSCG00000044150(-);ENSSSCG00000046886(-)	K06752+K06752+K10785+K06751+K03161+K10785+K10784+K10785+K10785
Human Diseases	Cardiovascular disease	Fluid shear stress and atherosclerosis	16	148	0.877168	ko05418	ENSSSCG00000000849(HSP90B1);ENSSSCG00000003909(-);ENSSSCG00000004955(MAP2K5);ENSSSCG00000005045(BMP4);ENSSSCG00000008162(IL1R1);ENSSSCG00000009228(MAPK10);ENSSSCG00000009929(TRPV4);ENSSSCG00000010360(BMPR1A);ENSSSCG00000010380(MAPK8);ENSSSCG00000014149(MEF2C);ENSSSCG00000015874(ACVR1);ENSSSCG00000015987(NFE2L2);ENSSSCG00000016364(GPC1);ENSSSCG00000017277(PECAM1);ENSSSCG00000032764(-);ENSSSCG00000…	K09487+K02649+K04463+K04662+K04386+K04440+K04973+K04673+K04440+K04454+K04675+K05638+K08107+K06471+K04519+K05725
Metabolism	Lipid metabolism	Arachidonic acid metabolism	6	63	0.87908	ko00590	ENSSSCG00000010780(CYP2E1);ENSSSCG00000013842(CYP4F3);ENSSSCG00000017923(ALOX15);ENSSSCG00000027903(-);ENSSSCG00000034756(PLB1);ENSSSCG00000040080(PTGDS)	K07415+K17726+K00460+K17726+K14621+K01830
Organismal Systems	Digestive system	Cholesterol metabolism	5	54	0.87935	ko04979	ENSSSCG00000006831(SORT1);ENSSSCG00000007514(VAPB);ENSSSCG00000009759(SCARB1);ENSSSCG00000010450(LIPA);ENSSSCG00000014296(VDAC1)	K12388+K10707+K13885+K01052+K05862
Metabolism	Global and overview maps	Biosynthesis of amino acids	7	72	0.88014	ko01230	ENSSSCG00000000856(PAH);ENSSSCG00000005287(PSAT1);ENSSSCG00000012236(OTC);ENSSSCG00000012847(TALDO1);ENSSSCG00000021129(PFKM);ENSSSCG00000028373(ENO2);ENSSSCG00000029443(TKTL1)	K00500+K00831+K00611+K00616+K00850+K01689+K00615
Genetic Information Processing	Transcription	Basal transcription factors	4	45	0.8818	ko03022	ENSSSCG00000011127(TAF3);ENSSSCG00000024694(TAF4);ENSSSCG00000033106(GTF2A1L);ENSSSCG00000034156(GTF2F2)	K14650+K03129+K03122+K03139
Organismal Systems	Immune system	Leukocyte transendothelial migration	22	198	0.881955	ko04670	ENSSSCG00000000137(NCF4);ENSSSCG00000002688(PLCG2);ENSSSCG00000003107(ARHGAP35);ENSSSCG00000003909(-);ENSSSCG00000007680(MYL10);ENSSSCG00000007754(ITGAM);ENSSSCG00000007797(ITGAL);ENSSSCG00000007799(MYLPF);ENSSSCG00000008250(-);ENSSSCG00000008794(RHOH);ENSSSCG00000009664(PTK2B);ENSSSCG00000012744(CD99L2);ENSSSCG00000014339(CTNNA1);ENSSSCG00000015959(RAPGEF4);ENSSSCG00000017268(PRKCA);ENSSSCG00000…	K08012+K05859+K05732+K02649+K12756+K06461+K05718+K12758+K05691+K07873+K05871+K06520+K05691+K04351+K02677+K06471+K08015+K19662+K10031+K06274+K05725+K10351
Organismal Systems	Immune system	Antigen processing and presentation	11	107	0.883249	ko04612	ENSSSCG00000001456(-);ENSSSCG00000001457(SLA-DQB1);ENSSSCG00000003976(NFYC);ENSSSCG00000008217(CD8A);ENSSSCG00000016475(-);ENSSSCG00000024161(-);ENSSSCG00000032495(-);ENSSSCG00000033721(-);ENSSSCG00000043413(-);ENSSSCG00000044150(-);ENSSSCG00000046886(-)	K06752+K06752+K08066+K06458+K10785+K06751+K10785+K10784+K05654+K10785+K10785
Human Diseases	Immune disease	Autoimmune thyroid disease	10	99	0.887234	ko05320	ENSSSCG00000001456(-);ENSSSCG00000001457(SLA-DQB1);ENSSSCG00000005948(TG);ENSSSCG00000016475(-);ENSSSCG00000024161(-);ENSSSCG00000030172(CD40LG);ENSSSCG00000032495(-);ENSSSCG00000033721(-);ENSSSCG00000044150(-);ENSSSCG00000046886(-)	K06752+K06752+K10809+K10785+K06751+K03161+K10785+K10784+K10785+K10785
Organismal Systems	Immune system	IL-17 signaling pathway	9	92	0.898984	ko04657	ENSSSCG00000000849(HSP90B1);ENSSSCG00000004420(TRAF3IP2);ENSSSCG00000009228(MAPK10);ENSSSCG00000010380(MAPK8);ENSSSCG00000012203(TAB3);ENSSSCG00000021068(TRAF5);ENSSSCG00000025308(IL17D);ENSSSCG00000032764(-);ENSSSCG00000034012(CASP3)	K09487+K21124+K04440+K04440+K12793+K09849+K05492+K04519+K02187
Cellular Processes	Cell growth and death	Cell cycle	13	127	0.902369	ko04110	ENSSSCG00000000068(EP300);ENSSSCG00000002385(TGFB3);ENSSSCG00000003876(CDKN2C);ENSSSCG00000007951(CREBBP);ENSSSCG00000009354(CCNA1);ENSSSCG00000010214(CDK1);ENSSSCG00000010726(BUB3);ENSSSCG00000010816(TGFB2);ENSSSCG00000011652(STAG1);ENSSSCG00000015427(ORC5);ENSSSCG00000036980(-);ENSSSCG00000037647(TFDP2);ENSSSCG00000040178(E2F3)	K04498+K13377+K06622+K04498+K06627+K02087+K02180+K13376+K06671+K02607+K06629+K09392+K06620
Metabolism	Xenobiotics biodegradation and metabolism	Drug metabolism - other enzymes	6	66	0.90448	ko00983	ENSSSCG00000006878(DPYD);ENSSSCG00000010780(CYP2E1);ENSSSCG00000022724(-);ENSSSCG00000025799(-);ENSSSCG00000036274(-);ENSSSCG00000037120(TK1)	K00207+K07415+K00699+K00622+K00699+K00857
Metabolism	Nucleotide metabolism	Pyrimidine metabolism	5	57	0.906314	ko00240	ENSSSCG00000006878(DPYD);ENSSSCG00000012146(CTPS2);ENSSSCG00000015775(DCTD);ENSSSCG00000034779(NT5C3B);ENSSSCG00000037120(TK1)	K00207+K01937+K01493+K01081+K00857
Human Diseases	Infectious disease: viral	Human T-cell leukemia virus 1 infection	40	349	0.908594	ko05166	ENSSSCG00000000068(EP300);ENSSSCG00000000706(LTBR);ENSSSCG00000001456(-);ENSSSCG00000001457(SLA-DQB1);ENSSSCG00000002385(TGFB3);ENSSSCG00000002729(VAC14);ENSSSCG00000003809(JAK1);ENSSSCG00000003876(CDKN2C);ENSSSCG00000003909(-);ENSSSCG00000004943(MAP2K1);ENSSSCG00000007031(POLB);ENSSSCG00000007477(NFATC2);ENSSSCG00000007797(ITGAL);ENSSSCG00000007951(CREBBP);ENSSSCG00000008162(IL1R1);ENSSSCG000000…	K04498+K03159+K06752+K06752+K13377+K15305+K11217+K06622+K02649+K04368+K02330+K17332+K05718+K04498+K04386+K08043+K04440+K06627+K04440+K02180+K13376+K06724+K15304+K05862+K06452+K02678+K10785+K09048+K09047+K08041+K08042+K06271+K06751+K04421+K08048+K10785+K10784+K06620+K10785+K10785
Genetic Information Processing	Translation	mRNA surveillance pathway	9	94	0.911944	ko03015	ENSSSCG00000002540(PPP2R5C);ENSSSCG00000005366(NCBP1);ENSSSCG00000011117(UPF2);ENSSSCG00000012581(NXT2);ENSSSCG00000014298(PPP2CA);ENSSSCG00000017826(SMG6);ENSSSCG00000026976(-);ENSSSCG00000028976(PPP2R2B);ENSSSCG00000038505(MSI2)	K11584+K12882+K14327+K14285+K04382+K11124+K14284+K04354+K14411
Organismal Systems	Immune system	Toll-like receptor signaling pathway	10	103	0.913177	ko04620	ENSSSCG00000003909(-);ENSSSCG00000004943(MAP2K1);ENSSSCG00000009228(MAPK10);ENSSSCG00000010380(MAPK8);ENSSSCG00000012117(PRPS2);ENSSSCG00000012118(TLR8);ENSSSCG00000017700(CCL3L1);ENSSSCG00000032343(CCL4);ENSSSCG00000032764(-);ENSSSCG00000036556(-)	K02649+K04368+K04440+K04440+K05404+K10170+K05408+K12964+K04519+K05131
Metabolism	Carbohydrate metabolism	Pyruvate metabolism	3	39	0.917672	ko00620	ENSSSCG00000007507(PCK1);ENSSSCG00000014919(ME3);ENSSSCG00000017694(ACACA)	K01596+K00029+K11262
Cellular Processes	Transport and catabolism	Lysosome	13	130	0.918446	ko04142	ENSSSCG00000002776(ATP6V0D1);ENSSSCG00000004044(IGF2R);ENSSSCG00000006831(SORT1);ENSSSCG00000006995(ASAH1);ENSSSCG00000008980(SCARB2);ENSSSCG00000010450(LIPA);ENSSSCG00000011532(SUMF1);ENSSSCG00000012731(-);ENSSSCG00000014924(CTSC);ENSSSCG00000017401(ATP6V0A1);ENSSSCG00000027865(GALC);ENSSSCG00000038423(GLA);ENSSSCG00000038535(ARSB)	K02146+K06564+K12388+K12348+K12384+K01052+K13444+K01136+K01275+K02154+K01202+K01189+K01135
Metabolism	Carbohydrate metabolism	Citrate cycle (TCA cycle)	2	29	0.922077	ko00020	ENSSSCG00000007507(PCK1);ENSSSCG00000009405(SUCLA2)	K01596+K01900
Human Diseases	Neurodegenerative disease	Parkinson disease	15	148	0.922584	ko05012	ENSSSCG00000004032(PRKN);ENSSSCG00000004499(ATP5F1A);ENSSSCG00000005976(NDUFB9);ENSSSCG00000009601(SLC18A1);ENSSSCG00000011003(NDUFB6);ENSSSCG00000014235(SNCAIP);ENSSSCG00000014296(VDAC1);ENSSSCG00000016349(NDUFA10);ENSSSCG00000021991(-);ENSSSCG00000032129(COX7B);ENSSSCG00000034012(CASP3);ENSSSCG00000034086(ATP5F1C);ENSSSCG00000037143(-);ENSSSCG00000037246(-);ENSSSCG00000037455(NDUFS8)	K04556+K02132+K03965+K08155+K03962+K04558+K05862+K03954+K03944+K02271+K02187+K02136+K04552+K08738+K03941
Metabolism	Glycan biosynthesis and metabolism	Other glycan degradation	1	18	0.929599	ko00511	ENSSSCG00000027178(MAN2B2)	K12312
Environmental Information Processing	Signaling molecules and interaction	Neuroactive ligand-receptor interaction	46	404	0.929999	ko04080	ENSSSCG00000000582(IAPP);ENSSSCG00000000614(GRIN2B);ENSSSCG00000001523(GRM4);ENSSSCG00000003640(GRIK3);ENSSSCG00000003788(PTGER3);ENSSSCG00000004038(PLG);ENSSSCG00000004119(GRM1);ENSSSCG00000004361(GRIK2);ENSSSCG00000005457(LPAR1);ENSSSCG00000005512(C5);ENSSSCG00000008421(-);ENSSSCG00000009197(GRID2);ENSSSCG00000009661(ADRA1A);ENSSSCG00000010352(GRID1);ENSSSCG00000011568(GHRL);ENSSSCG00000011576(…	K08039+K05210+K04607+K05203+K04260+K01315+K04603+K05202+K04289+K03994+K04248+K05207+K04135+K05206+K05254+K04149+K05194+K04157+K04160+K04286+K05204+K04576+K04590+K05186+K04582+K05215+K05197+K04610+K05175+K05190+K04261+K05201+K05233+K04615+K04288+K04604+K05209+K04267+K04153+K05186+K12332+K08362+K05269+K05181+K04282+K04810
Organismal Systems	Aging	Longevity regulating pathway - worm	8	89	0.933928	ko04212	ENSSSCG00000003413(MTOR);ENSSSCG00000009228(MAPK10);ENSSSCG00000009245(SCD5);ENSSSCG00000010380(MAPK8);ENSSSCG00000015987(NFE2L2);ENSSSCG00000018045(ULK2);ENSSSCG00000023660(PARP1);ENSSSCG00000045461(-)	K07203+K04440+K00507+K04440+K05638+K08269+K24070+K10798
Organismal Systems	Endocrine system	Prolactin signaling pathway	6	71	0.936635	ko04917	ENSSSCG00000003909(-);ENSSSCG00000004943(MAP2K1);ENSSSCG00000008421(-);ENSSSCG00000009228(MAPK10);ENSSSCG00000010380(MAPK8);ENSSSCG00000017206(GRB2)	K02649+K04368+K04248+K04440+K04440+K04364
Human Diseases	Drug resistance: antineoplastic	Platinum drug resistance	6	73	0.946532	ko01524	ENSSSCG00000003909(-);ENSSSCG00000012437(ATP7A);ENSSSCG00000022101(BRCA1);ENSSSCG00000025703(REV3L);ENSSSCG00000034012(CASP3);ENSSSCG00000037246(-)	K02649+K17686+K10605+K02350+K02187+K08738
Human Diseases	Substance dependence	Alcoholism	16	163	0.946965	ko05034	ENSSSCG00000000614(GRIN2B);ENSSSCG00000004943(MAP2K1);ENSSSCG00000007520(-);ENSSSCG00000009601(SLC18A1);ENSSSCG00000015323(GNGT1);ENSSSCG00000016520(CREB3L2);ENSSSCG00000016690(CREB5);ENSSSCG00000017206(GRB2);ENSSSCG00000023215(MAOB);ENSSSCG00000028031(HDAC11);ENSSSCG00000031290(GRIN2A);ENSSSCG00000033041(-);ENSSSCG00000034192(GNAO1);ENSSSCG00000035051(ADORA2B);ENSSSCG00000037019(CAMK4);ENSSSCG00…	K05210+K04368+K04632+K08155+K04548+K09048+K09047+K04364+K00274+K11418+K05209+K04632+K04534+K04267+K05869+K04534
Human Diseases	Infectious disease: viral	Hepatitis C	15	155	0.949101	ko05160	ENSSSCG00000000006(PPARA);ENSSSCG00000003809(JAK1);ENSSSCG00000003909(-);ENSSSCG00000004943(MAP2K1);ENSSSCG00000004958(PIAS1);ENSSSCG00000009759(SCARB1);ENSSSCG00000014298(PPP2CA);ENSSSCG00000017206(GRB2);ENSSSCG00000022126(EGFR);ENSSSCG00000028976(PPP2R2B);ENSSSCG00000030408(-);ENSSSCG00000034012(CASP3);ENSSSCG00000036556(-);ENSSSCG00000037246(-);ENSSSCG00000040178(E2F3)	K07294+K11217+K02649+K04368+K04706+K13885+K04382+K04364+K04361+K04354+K12646+K02187+K05131+K08738+K06620
Genetic Information Processing	Folding, sorting and degradation	SNARE interactions in vesicular transport	2	33	0.951948	ko04130	ENSSSCG00000032968(VTI1A);ENSSSCG00000034964(STX8)	K08493+K08501
Human Diseases	Immune disease	Systemic lupus erythematosus	15	157	0.955059	ko05322	ENSSSCG00000000614(GRIN2B);ENSSSCG00000001456(-);ENSSSCG00000001457(SLA-DQB1);ENSSSCG00000003834(C8B);ENSSSCG00000003835(C8A);ENSSSCG00000005512(C5);ENSSSCG00000014780(TRIM21);ENSSSCG00000016475(-);ENSSSCG00000016859(C7);ENSSSCG00000030172(CD40LG);ENSSSCG00000031290(GRIN2A);ENSSSCG00000032495(-);ENSSSCG00000033721(-);ENSSSCG00000044150(-);ENSSSCG00000046886(-)	K05210+K06752+K06752+K03998+K03997+K03994+K10651+K10785+K03996+K03161+K05209+K10785+K10784+K10785+K10785
Metabolism	Energy metabolism	Oxidative phosphorylation	13	140	0.956897	ko00190	ENSSSCG00000002776(ATP6V0D1);ENSSSCG00000002902(ATP4A);ENSSSCG00000004499(ATP5F1A);ENSSSCG00000005976(NDUFB9);ENSSSCG00000008314(ATP6V1B1);ENSSSCG00000011003(NDUFB6);ENSSSCG00000016349(NDUFA10);ENSSSCG00000017401(ATP6V0A1);ENSSSCG00000021991(-);ENSSSCG00000032129(COX7B);ENSSSCG00000034086(ATP5F1C);ENSSSCG00000037455(NDUFS8);ENSSSCG00000040861(-)	K02146+K01542+K02132+K03965+K02147+K03962+K03954+K02154+K03944+K02271+K02136+K03941+K02153
Genetic Information Processing	Folding, sorting and degradation	RNA degradation	6	78	0.96548	ko03018	ENSSSCG00000005346(ZCCHC7);ENSSSCG00000007878(PARN);ENSSSCG00000009460(DIS3);ENSSSCG00000016193(CNOT9);ENSSSCG00000021129(PFKM);ENSSSCG00000028373(ENO2)	K12597+K01148+K12585+K12606+K00850+K01689
Metabolism	Glycan biosynthesis and metabolism	Glycosylphosphatidylinositol (GPI)-anchor biosynthesis	1	23	0.966348	ko00563	ENSSSCG00000001089(GPLD1)	K01127
Metabolism	Lipid metabolism	alpha-Linolenic acid metabolism	1	23	0.966348	ko00592	ENSSSCG00000034756(PLB1)	K14621
Human Diseases	Infectious disease: bacterial	Tuberculosis	27	267	0.969589	ko05152	ENSSSCG00000000068(EP300);ENSSSCG00000001456(-);ENSSSCG00000001457(SLA-DQB1);ENSSSCG00000002385(TGFB3);ENSSSCG00000002776(ATP6V0D1);ENSSSCG00000003749(PIK3C3);ENSSSCG00000003809(JAK1);ENSSSCG00000003976(NFYC);ENSSSCG00000004156(IFNGR1);ENSSSCG00000004917(MALT1);ENSSSCG00000006461(ARHGEF11);ENSSSCG00000007754(ITGAM);ENSSSCG00000007951(CREBBP);ENSSSCG00000009228(MAPK10);ENSSSCG00000010380(MAPK8);EN…	K04498+K06752+K06752+K13377+K02146+K00914+K11217+K08066+K05132+K07369+K07532+K06461+K04498+K04440+K04440+K13376+K06560+K04731+K07897+K05482+K05134+K02154+K14958+K08539+K04519+K02187+K08738
Human Diseases	Cardiovascular disease	Viral myocarditis	19	199	0.970823	ko05416	ENSSSCG00000001456(-);ENSSSCG00000001457(SLA-DQB1);ENSSSCG00000004207(-);ENSSSCG00000004421(FYN);ENSSSCG00000007797(ITGAL);ENSSSCG00000013405(EIF4G2);ENSSSCG00000016475(-);ENSSSCG00000017583(SGCA);ENSSSCG00000024161(-);ENSSSCG00000028148(DMD);ENSSSCG00000030172(CD40LG);ENSSSCG00000032495(-);ENSSSCG00000033721(-);ENSSSCG00000033894(-);ENSSSCG00000034012(CASP3);ENSSSCG00000034357(DAG1);ENSSSCG00000…	K06752+K06752+K05637+K05703+K05718+K03260+K10785+K12565+K06751+K10366+K03161+K10785+K10784+K05637+K02187+K06265+K08738+K10785+K10785
Organismal Systems	Immune system	RIG-I-like receptor signaling pathway	5	71	0.973994	ko04622	ENSSSCG00000004370(ATG5);ENSSSCG00000009228(MAPK10);ENSSSCG00000010380(MAPK8);ENSSSCG00000012252(DDX3X);ENSSSCG00000030408(-)	K08339+K04440+K04440+K11594+K12646
Human Diseases	Infectious disease: viral	Measles	18	194	0.976927	ko05162	ENSSSCG00000003809(JAK1);ENSSSCG00000003909(-);ENSSSCG00000006380(SLAMF1);ENSSSCG00000009228(MAPK10);ENSSSCG00000010380(MAPK8);ENSSSCG00000012117(PRPS2);ENSSSCG00000012123(RAB9A);ENSSSCG00000015094(CD3G);ENSSSCG00000016475(-);ENSSSCG00000030408(-);ENSSSCG00000032495(-);ENSSSCG00000032764(-);ENSSSCG00000033721(-);ENSSSCG00000034012(CASP3);ENSSSCG00000036556(-);ENSSSCG00000037246(-);ENSSSCG00000044…	K11217+K02649+K06536+K04440+K04440+K05404+K07899+K06452+K10785+K12646+K10785+K04519+K10784+K02187+K05131+K08738+K10785+K10785
Cellular Processes	Cell growth and death	p53 signaling pathway	5	73	0.978595	ko04115	ENSSSCG00000010214(CDK1);ENSSSCG00000013243(DDB2);ENSSSCG00000025698(SERPINE1);ENSSSCG00000034012(CASP3);ENSSSCG00000037246(-)	K02087+K10140+K03982+K02187+K08738
Organismal Systems	Immune system	Natural killer cell mediated cytotoxicity	17	187	0.979577	ko04650	ENSSSCG00000002688(PLCG2);ENSSSCG00000002918(-);ENSSSCG00000003909(-);ENSSSCG00000004156(IFNGR1);ENSSSCG00000004421(FYN);ENSSSCG00000004943(MAP2K1);ENSSSCG00000007477(NFATC2);ENSSSCG00000007797(ITGAL);ENSSSCG00000008193(ZAP70);ENSSSCG00000009664(PTK2B);ENSSSCG00000014878(PAK1);ENSSSCG00000017206(GRB2);ENSSSCG00000017268(PRKCA);ENSSSCG00000025537(PTPN6);ENSSSCG00000033674(PRKCB);ENSSSCG00000034012…	K05859+K07988+K02649+K05132+K05703+K04368+K17332+K05718+K07360+K05871+K04409+K04364+K02677+K05697+K19662+K02187+K05131
Cellular Processes	Cell growth and death	Necroptosis	14	166	0.986773	ko04217	ENSSSCG00000002716(MLKL);ENSSSCG00000003809(JAK1);ENSSSCG00000003877(FAF1);ENSSSCG00000004156(IFNGR1);ENSSSCG00000009228(MAPK10);ENSSSCG00000009327(-);ENSSSCG00000010380(MAPK8);ENSSSCG00000014296(VDAC1);ENSSSCG00000014872(-);ENSSSCG00000017923(ALOX15);ENSSSCG00000021068(TRAF5);ENSSSCG00000023660(PARP1);ENSSSCG00000032764(-);ENSSSCG00000036556(-)	K08849+K11217+K20703+K05132+K04440+K10802+K04440+K05862+K00522+K00460+K09849+K24070+K04519+K05131
Organismal Systems	Sensory system	Phototransduction	1	30	0.988036	ko04744	ENSSSCG00000015323(GNGT1)	K04548
Genetic Information Processing	Folding, sorting and degradation	Proteasome	2	48	0.992774	ko03050	ENSSSCG00000011494(PSMD6);ENSSSCG00000017273(PSMD12)	K03037+K03035
Human Diseases	Immune disease	Rheumatoid arthritis	20	231	0.993403	ko05323	ENSSSCG00000001456(-);ENSSSCG00000001457(SLA-DQB1);ENSSSCG00000002385(TGFB3);ENSSSCG00000002776(ATP6V0D1);ENSSSCG00000007797(ITGAL);ENSSSCG00000008314(ATP6V1B1);ENSSSCG00000009320(FLT1);ENSSSCG00000009542(TNFSF13B);ENSSSCG00000010816(TGFB2);ENSSSCG00000015037(IL18);ENSSSCG00000016475(-);ENSSSCG00000017401(ATP6V0A1);ENSSSCG00000017700(CCL3L1);ENSSSCG00000032495(-);ENSSSCG00000032764(-);ENSSSCG0000…	K06752+K06752+K13377+K02146+K05718+K02147+K05096+K05476+K13376+K05482+K10785+K02154+K05408+K10785+K04519+K10784+K10031+K02153+K10785+K10785
Human Diseases	Infectious disease: bacterial	Staphylococcus aureus infection	17	206	0.994525	ko05150	ENSSSCG00000001456(-);ENSSSCG00000001457(SLA-DQB1);ENSSSCG00000003284(FCAR);ENSSSCG00000004038(PLG);ENSSSCG00000005512(C5);ENSSSCG00000007754(ITGAM);ENSSSCG00000007797(ITGAL);ENSSSCG00000009138(-);ENSSSCG00000010893(-);ENSSSCG00000016475(-);ENSSSCG00000017458(KRT39);ENSSSCG00000017463(KRT26);ENSSSCG00000024067(KRT23);ENSSSCG00000032495(-);ENSSSCG00000033721(-);ENSSSCG00000044150(-);ENSSSCG0000004…	K06752+K06752+K06513+K01315+K03994+K06461+K05718+K01333+K04004+K10785+K07604+K07604+K07604+K10785+K10784+K10785+K10785
Human Diseases	Infectious disease: viral	Herpes simplex virus 1 infection	38	398	0.995889	ko05168	ENSSSCG00000001456(-);ENSSSCG00000001457(SLA-DQB1);ENSSSCG00000002877(-);ENSSSCG00000003324(ZNF471);ENSSSCG00000003413(MTOR);ENSSSCG00000003809(JAK1);ENSSSCG00000003909(-);ENSSSCG00000004156(IFNGR1);ENSSSCG00000005512(C5);ENSSSCG00000012272(ZNF157);ENSSSCG00000012278(CFP);ENSSSCG00000012283(ZNF81);ENSSSCG00000012286(ZNF630);ENSSSCG00000013717(-);ENSSSCG00000015125(NECTIN1);ENSSSCG00000016434(RHEB…	K06752+K06752+K09228+K09228+K07203+K11217+K02649+K05132+K03994+K09228+K15412+K09228+K09228+K09228+K06081+K07208+K09849+K06751+K15411+K09228+K14284+K09228+K09228+K03241+K12646+K09228+K09228+K04519+K09228+K02187+K09228+K09228+K05131+K08738+K09228+K09228+K05654+K09228
Genetic Information Processing	Transcription	Spliceosome	9	134	0.996619	ko03040	ENSSSCG00000000058(SNU13);ENSSSCG00000005366(NCBP1);ENSSSCG00000007337(CTNNBL1);ENSSSCG00000012639(THOC2);ENSSSCG00000012703(RBMX);ENSSSCG00000015988(HNRNPA3);ENSSSCG00000025323(SF3B3);ENSSSCG00000026644(DDX46);ENSSSCG00000050495(-)	K12845+K12882+K12864+K12879+K12885+K12741+K12830+K12811+K12741
Human Diseases	Infectious disease: parasitic	Malaria	15	194	0.99676	ko05144	ENSSSCG00000002385(TGFB3);ENSSSCG00000004012(THBS2);ENSSSCG00000007797(ITGAL);ENSSSCG00000010816(TGFB2);ENSSSCG00000015037(IL18);ENSSSCG00000016475(-);ENSSSCG00000017277(PECAM1);ENSSSCG00000024351(MET);ENSSSCG00000030172(CD40LG);ENSSSCG00000032495(-);ENSSSCG00000032764(-);ENSSSCG00000033721(-);ENSSSCG00000039708(KLRB1);ENSSSCG00000044150(-);ENSSSCG00000046886(-)	K13377+K04659+K05718+K13376+K05482+K10785+K06471+K05099+K03161+K10785+K04519+K10784+K06543+K10785+K10785
Cellular Processes	Transport and catabolism	Phagosome	19	234	0.997226	ko04145	ENSSSCG00000000137(NCF4);ENSSSCG00000001456(-);ENSSSCG00000001457(SLA-DQB1);ENSSSCG00000002776(ATP6V0D1);ENSSSCG00000003284(FCAR);ENSSSCG00000003749(PIK3C3);ENSSSCG00000004012(THBS2);ENSSSCG00000006979(MSR1);ENSSSCG00000007754(ITGAM);ENSSSCG00000008314(ATP6V1B1);ENSSSCG00000009759(SCARB1);ENSSSCG00000009856(NOS1);ENSSSCG00000011038(MRC1);ENSSSCG00000011615(RAB7A);ENSSSCG00000017401(ATP6V0A1);ENSS…	K08012+K06752+K06752+K02146+K06513+K00914+K04659+K06558+K06461+K02147+K13885+K13240+K06560+K07897+K02154+K06751+K07375+K02153+K05654
Human Diseases	Infectious disease: parasitic	Leishmaniasis	11	167	0.998903	ko05140	ENSSSCG00000000137(NCF4);ENSSSCG00000001456(-);ENSSSCG00000001457(SLA-DQB1);ENSSSCG00000002385(TGFB3);ENSSSCG00000003809(JAK1);ENSSSCG00000004156(IFNGR1);ENSSSCG00000007754(ITGAM);ENSSSCG00000010816(TGFB2);ENSSSCG00000025537(PTPN6);ENSSSCG00000032764(-);ENSSSCG00000033674(PRKCB)	K08012+K06752+K06752+K13377+K11217+K05132+K06461+K13376+K05697+K04519+K19662
Metabolism	Metabolism of other amino acids	Glutathione metabolism	1	53	0.999602	ko00480	ENSSSCG00000035615(GSTK1)	K13299
Genetic Information Processing	Translation	Ribosome	14	223	0.999886	ko03010	ENSSSCG00000003042(-);ENSSSCG00000006973(-);ENSSSCG00000008170(-);ENSSSCG00000009303(-);ENSSSCG00000011206(-);ENSSSCG00000011718(-);ENSSSCG00000012842(RPLP2);ENSSSCG00000016989(RPL26L1);ENSSSCG00000025060(-);ENSSSCG00000028020(MRPS9);ENSSSCG00000033697(-);ENSSSCG00000035768(RPS15A);ENSSSCG00000038042(MRPS18C);ENSSSCG00000040263(-)	K02966+K02969+K02910+K02889+K02865+K02920+K02943+K02898+K02911+K02996+K02981+K02957+K02963+K02969
Human Diseases	Infectious disease: bacterial	Pertussis	7	165	0.999987	ko05133	ENSSSCG00000005512(C5);ENSSSCG00000007754(ITGAM);ENSSSCG00000009228(MAPK10);ENSSSCG00000010380(MAPK8);ENSSSCG00000015662(C4BPA);ENSSSCG00000032764(-);ENSSSCG00000034012(CASP3)	K03994+K06461+K04440+K04440+K04002+K04519+K02187
Human Diseases	Infectious disease: bacterial	Legionellosis	6	153	0.999988	ko05134	ENSSSCG00000007754(ITGAM);ENSSSCG00000014305(SAR1B);ENSSSCG00000015037(IL18);ENSSSCG00000032764(-);ENSSSCG00000034012(CASP3);ENSSSCG00000037246(-)	K06461+K07953+K05482+K04519+K02187+K08738
Organismal Systems	Sensory system	Olfactory transduction	29	1289	1	ko04740	ENSSSCG00000000332(-);ENSSSCG00000002450(SLC24A4);ENSSSCG00000006059(NCALD);ENSSSCG00000006423(OR6N2);ENSSSCG00000008578(ADCY3);ENSSSCG00000009250(PRKG2);ENSSSCG00000010429(PRKG1);ENSSSCG00000013197(-);ENSSSCG00000014708(-);ENSSSCG00000014728(-);ENSSSCG00000016668(PDE1C);ENSSSCG00000031230(-);ENSSSCG00000031436(-);ENSSSCG00000031945(-);ENSSSCG00000032050(-);ENSSSCG00000034311(-);ENSSSCG0000003498…	K04257+K13752+K19695+K04257+K08043+K19477+K07376+K04257+K04257+K04257+K13755+K04257+K04257+K04257+K04257+K04257+K04257+K04257+K04257+K04257+K04257+K04257+K04257+K04257+K04257+K04257+K04257+K04257+K04257
