# Supplementary material for: Integrated analysis of the DNA methylome and RNA transcriptome during the development of skeletal muscle in Duroc pigs
Source: BMC Genomics. 2024 May 22;25:504. doi: 10.1186/s12864-024-10404-0 (PMC11110227; doi:10.1186/s12864-024-10404-0)
Supplement: Supplementary file 1 — Supplementary Material 1. [file 12864_2024_10404_MOESM1_ESM.zip › Supplementary Table 5.xls]

## Sheet: Sheet1
Specific ADG data for the Duroc pigs
Groups	30kg-1130kg ADG / g	110kg-130kg ADG / g
H1	753	794.402
H2	783	820.421
H3	768	741.672
H4	771	743.064
L1	735	656.06
L2	754	664.308
L3	776	620
L4	768	694.7
